# Supplementary material for: Genome-Wide Identification and Expression Pattern of Cytochrome P450 Genes in the Social Aphid Pseudoregma bambucicola
Source: Insects. 2023 Feb 20;14(2):212. doi: 10.3390/insects14020212 (PMC9966863; doi:10.3390/insects14020212)
Supplement: Supplementary file 1 [file insects-14-00212-s001.zip]

Archive with 6 entries (6 files):
- Supplementary - Data S1.fasta
- Supplementary - Data S2.fasta
- Supplementary -Data S3.contree
- Supplementary -Data S4.contree
- Supplementary -Table S1.xlsx
- Supplementary -Table S2.xlsx
