# Supplementary material for: Genome-Wide Identification and Expression Pattern of Cytochrome P450 Genes in the Social Aphid Pseudoregma bambucicola
Source: Insects. 2023 Feb 20;14(2):212. doi: 10.3390/insects14020212 (PMC9966863; doi:10.3390/insects14020212)
Supplement: Supplementary file 1 [file insects-14-00212-s001.zip › Supplementary - Data S1.fasta]

>CYP18A1
WESQRKFLHL VLSMETIKNT ILWAVVYMLH YPDVMANVQD EYPKLPYTQA THNDPNLWDE
PEAFKPERFP FGVGRRKCLG ETLAQMELYL FFSTLL
>CYP306A1
WKEQRKFVCN WLGVETSTNS LRWFLLYMAM HKEIQNQLQM HADRVPFLKA CHHDEKYWTD
PQSFRPERFP FQAGKRACVG DTLSMWLLWL FGGNIV
>CYP315A1
WWKYRQILNK IMAGDTTAYS TQWALYTLGL HKNIQHNLRN NFLECDLSNN ISRSEKYFNE
PNEFKPSRWP YGFGARSCIG QKIAHIQMCL TISECV
>CYP353B-f1
WYRLRKAIAP LMGIDA---- ---------- ---------- ---------- -STKKQYFEA
PFKYRPGRWP FGHGPRMCPG RHIAMQEMTI LLSKII
>CYP305E1
WKEHRAFAVK HLGSYTVSST LNFAILAMVR WPDVQAKLQF TISKNRYVDA VHHDQNKFEN
PEQFCPERFF FGFGKRRCPG EALAQRFITL VFANLM
>CYP380C68
WRKHRRIITP VFGSETSAIT NCFCLLMLAI HQDIQDKVYD EVNKLVYLEQ VHHIAELYPN
PWTFNPENFA FSGGPRGCID FLKRFAILRF QVCDVV
>CYP380C69
WRRHRRIITP VFGSESSAIT NCFCLLMLAI HQDIQDKVYD EVNKLVYLEQ VHHMAELYPN
PWTFNPENFA FSGGPRGCIG SKYAMLSMKI LVSTFL
>CYP380C67
--ENTDVITP VF-------- ---------- ---------- ---------- ----------
--KYSQRKL- ---------- -----LKNRM LWMLTT
>CYP380C-f1
WTKRR----- ---------- ---------- ---------- ---------- -HHIAELYPN
PWTFNPENFA FSGGPRGCIG SKYAMLSMKV LVSTFL
>CYP380C-f2
---------- ---------- ---------- ---------- ---------- -HHMAELYPN
PWTFNPENFA FSGGPRGCIG SKYAMLSMKV LVSTFM
>CYP380C70
WRRHRRIITP VFGSETTAVT SCFCLLMLAI HQD------- ---------- ----------
------NR*- ---------- ---------- ------
>CYP314A1
WARLRNKLTP DLGIKTLGNT LVFLLYLVAK HPDVQEKIYE ELHNATYLHA CCLDDHNFID
ASSYKPERWP FGCGKRMCPG KRFVELELQI VLAKMV
>CYP302A1
WWKLRKAFQK HLGIDTGTYS CGFGLYHLSS NADAQEKMYA ELERAAYTKA VCRLDEYFRR
PDRFMPDRWP FGHGPRTCIA RRLSEQFLYV VLMKIV
>CYP4CJ-f1
---------- --GHDTTSIA MTMTLLMLGL YQDIQDRVRD ELNAMRYLEA VHRTESIYPN
PEEFIPERFP FSAGSRNCIE IMTTPRSVTG ITTTQS
>CYP4CJ17
WHDRRKLLTG TF-------- ---------- ---------- ---------- ----------
---------- ---------- ---------- ------
>CYP4CJ20
WQNRRKLLTD AFGHDTSSIA IGMTLLLLGM HQDVQDTARN ELAAMKYLDA VHRSKDIFSN
PEEFLPERFP FSAGLRNCIG QKFAMNQIKT IVSTVL
>CYP4CJ19
WQKRRKLLTD TFGHDTSSLA IGMTLLLLGI YQDVQDTARN ELSAMKYLDA VHRNKDIFSN
PEEFIPERFP FSAGLRNCIG QKYAMNQIKT IISTAL
>CYP4CJ18
WQNRRKLLTD TFGHDTSSVA IGMSLLMLGM NQDAQDAARN ELTAMKYLDA VHRTKDIFPN
PEEFVPERFP FSAGPRNCIG QKFAMNQIKT IVATVL
>CYP4CJ-f2
---------- ---------- ---------M NQDAQDAARN ELTAMKYLDA VHRTKDIFPN
PEEFVPERFP FSAGPRNCIG QKFAMNQIKT IVATVL
>CYP4CH1
WKSNRKIISG GFGQETTAFA NACVIFMLAH HEDIQNQVYE ELQQMEYLER VHTSAQYYEN
PYVFDPDNFP FSAGYRNCIG IKYGMFQMKT VVSTLV
>CYP15A1
WTEQRKFFMQ HLGSETTSSM LSFVILLLMK HQDVQAKVYA EKNKLTYLEA VHMDEKHWRD
PKVFRPERFP FGVGRRRCLG EVLAKTNIFM FIAKIV
>CYP6DB1
WKRIRGHLTP AFGFETSSTL LTFMCYELAI NQDIQEKLRQ EMQEMLLLDM VHYDPEYYPD
PYKFDPNRFP FGTGPRNCIG LRFALMSTKR GIVHLL
>CYP6DD1
WKILRQKLTP TFGFETSSTT LSFCLHEMAV NQDIQRRVYD EISSMDYLEQ CHHDPQYYPK
PDTFNPDRFP FGDGPRICIG MRFAMLEMKL ALAQFL
>CYP307C1
LQKTRRELLR AHGHSAITNF IIKTFGFLVD RPDVQRHIQE ERFQMPYTEA VHMSPELWNN
PEHFSPERFP FSGGKRSCMG YKLVQLISFC TIGTLL
>CYP307A2
LQETRRKIAR MFGHSAVGNL VMIVLSMLAT RPHVIHRIRM EKPDMPYTEA TNTSPAYWDN
PAVFEPDRFP FSTGKRTCVG QQLVSGFGFV LVAGIL
>CYP6CY-f1
MGSLPTFIQE RFGFETVFTV LSFCLYELSF KNHIQERLRD ELIALNYMDM VHYD*-----
---------- ---------- ---------- ------
>CYP6CY97
WRTIRNRLSP AFGFDTVSTT LSFCLYELSF KKHMQERLRE ELMELNYMGM VHHDHKYFND
PETFDPERFP FGDGPRICIG KRFAEIEMKL ALMKVL
>CYP6CZ5
WKTIRQKLSP AFGFETVSTT MSFCLYELAL RNDIQEKVRK ETNELHYLNM VHYDSKYYPD
PETFDPERFP FGEGPRYCIG KRFAEFEMKM ALSAIL
>CYP6CZ6
WKTMRQKLSP AFGFETVSTT MSFCLYELAL RHDIQEKVRK ETNELHYLNM VHYDSKYYSD
PETFDPERFP FGEGPRYCVG KRFAEFEMKM ALSAIL
>CYP6CY98
WRTMRQKLSP AFGTDTVSIT TSFCLYELAL KKDIQDKLRA ELMDLQYAEM VHHDPEYYPN
PDDFDPERFP FGEGPRQCIA KRFAELEMKL VLSEIL
>CYP4CJ16
WHSRRKLLTY TFGHDTSSTA ITLTLILLGM HQDIQDTVRD ELKSMMYLER VHREEKLFPD
PLTYDPDRFP FSAGPRNCIG QKYVMYQMKT VISTVI
>CYP4CK1
WHLRRKLLTP TFGVDTSATT FSWIMYVLGK HPEVQEQILD ELSSLDYLDR IHRNSKHYKD
PEKFDPDRFP FSAGPRNCIG QRFALLLLKI AVATVI
>CYP4G332
WRAHRKLIAP TFGHDTTAAG -SFFLCLMGS HPDIQEKVVD ETLQMKYMER CHRNPETFPN
PEVFNPDNFP FSAGPRSCVG RKYAMLKLKI ILSTIL
>CYP4G333
WRAHRKLIAP TFGHDTTAAG SSFFLCLMGS HPDIQEKVVD ETLQMKYMER CHRNPDTYPN
PDQFDPDNFP FSAGPRSCVG RKYAMLKLKI ILSTIL
>CYP6DA1
WKAIRAKLGP TFGFETTAST ISYCLYELAK NRKIQDELRE KLKDMKYLDM VHSDPKYYPD
PEVFDPDRFP FGDGPRICIG MRFALIEVRI GLAEIL
>CYP301A1
WREFRTKVQK PVGIDTISMA VCSMLYQIAT RSEEQEKIYQ ELEKMVYLKA FGNMEEYVTN
CTQFKPERWP YGHGPRMCLG RRFADLEMQV FIAKLI
>CYP301B1
WYEFRSKVQQ PMGIDTTSAA LASILYQLSR HPEKQKKLRE ELEQLQYLKA CSNSSKYFLH
PEQFLPERWP FGYGKRMCLG RRFADLELQS VVAKIF
>CYP6CY101
WKTMRTKLSP AFGFETVSTA LSFCLYELAL KKHIQDRVRN ELMDLPYMEM VHYDHRYYPD
PETFDPERFP FGDGPRICIG KRFAEMEMKL ALTEIL
>CYP6CY100
--------QA EFGFETVSTA MSLCLYELAL KKHIQDRVRN ELTDLQYMEM VHYDYRYYPD
PKTFDPERFP FGDGPRICIG KRFAEMEMKL ALTEIL
>CYP6CY99
WKGMRAKLSP AFGFETVSTA MSFCLYELAL KKHIQDRVRN ELTDLQYMEM VHYDYRYYPD
PETFDPERFP FGDGPRICIG KRFAEMEMKL ALTEIL
>CYP6CY102
WRTMRQKLSP GFGAEPVSIT TSLCLYELAL NKNVQDRLRG DLSELHYADM IHNDPKYYPD
PKTFDPERFP FGEGPRLCIA KRFAEMEIKL VLSHIL
>CYP6YC1
GLSNRRSLVP SAAIEPTAKL VTAALYELAR DQNVQNRLRE HLDRLSYLEN VHNDRRYFDH
PETFRPHRFP HGSGPRSYIN KHFVGLEAKL IVAMLV
>CYP301B5
WYEFRSKVQQ PMGIDTTSAA LASILYQLSQ HPDKQKKLRE ELEQLQYLKA CSNSSKYFSH
PEQFLPERWP FGYGKRMCLG RRFADLELQ- ---TVI
