# Supplementary material for: Genome-Wide Identification and Expression Pattern of Cytochrome P450 Genes in the Social Aphid Pseudoregma bambucicola
Source: Insects. 2023 Feb 20;14(2):212. doi: 10.3390/insects14020212 (PMC9966863; doi:10.3390/insects14020212)
Supplement: Supplementary file 1 [file insects-14-00212-s001.zip › Supplementary - Data S2.fasta]

>AgoCYP15A4
RIPL--LGSYLEIQKLRKK------LGFYHLVWDQLSKSY--G---QVFSVKLGLI-EAV
I--VSGYDAVRQVLCK---DDFDGR--PDGFF------FRFRAFNKR----------LGV
VFVDGPT-----WIE-QRKFCMQHLRKM------GFDGDL-MEKIVVEEVNDLMIDITNK
CENGKP-------------IE-VN--------------G-LFDVSILNGLWAMLAGRRFA
---LND---------SKLARLMELVHV--SFRMLDMSGGILNQMPFLRFLAP----NSSG
YKDIKQILVEFYTFLK--ESIDEHK-----------------------------------
-----------------------------------------YGINDQEDFIHAFLMEIEK
NKE----------------TPGSFS----EHQLLVILLD--------LFLAGSETTSSML
SFVILHLLKHQDVQDKVHAELDSVI--GD----REIHFEDKK-RLNYLEAVL-MEVQRHS
NVAPLAIAHRTIRTTSLQ-------EYIIPKD----------------------------
------------------------------------------------------------
-----------------TLILASIWSVHMDKNHWGDPEVFRPERFLDS--------TG-Q
I----------INDS-----------------WLM-PFGVGRRRCLGEVLAKTNMFMFIA
KLIQKFEIRI
>AgoCYP18A1
GVPF--LGYAPFLS-----------NHCTYLKYNELARRY--G---PICSFTQRGN-TVI
L--LSDHKLIKTAFDM---KQITGR--PNDG-------YMDIIGG------------YGA
VNSTGKL-----WES-QRKFLHLVLRHMGMTFTGHNRLNM--ENRIMIEVSTLTETFHKA
CGKP---------------ID-LN--------------AGSLCLAITNVISSLTMSVRFE
---PND---------PRFERYMHMVDE--GFKLFGMLRPVSLFLP--RRHIN---DERNI
QEKIKNNHREIASYFQ--NIIEEHR-------S---------------------------
----------------------------------------TFDPNCIRDLVDAYLLEINR
SQE-------------AGTMDQLFQGLDPNRQVQQILGD--------LFSAGMETIKNTI
LWAMVYMLHYPDVMTKVQEEIDSVV--GQY---KSPVLDDYP-NLPYTQATL-YEVLRKS
SITPLGTTHATTSDVTLN-------GYHIPTG----------------------------
------------------------------------------------------------
-----------------AQIIPLQHFVHNDPNLWDEPEAFKPERFINA--------EG-K
V----------KKPD-----------------CFL-PFGVGRRKCLGETLAQMELYLFFS
TLLHEFDVCL
>AgoCYP301B1
SLPL--LGNNWRFLSFIGD----YKVTEIDKLSLRLWREY--GDI-VKIEKLLGRP-DMV
F--LYDADEIEKVFRNE--ELMPHR--PSMPS------LNYYKHVLRKDFFGDL---AGV
IAVHGQK-----WYE-FRSKVQQPMLQP------RTAKFY--IGTIEDTATAFVNRIKKI
KNNHQEV------------PDDFL--------------N-EIHKWSLESIARVALDQKLG
CLEDEH----------TVDSDTQNLIDA-INIFFANVPELELKIP-FWKLFS---TPTW-
-RKYIKALDTITNVTS--KHINRSM-------D------QLLSQK---------------
----------------------------------------SFCPDNQSSLLQRVLSLDPS
N----------------------------PKLAQILSLD--------MFIVGIDTTSAAL
ASILYQLSRHPDKQKKLREEIRTVL--PNAD--SKLTSNKLE-QLQYLKACI-KETLRMY
PVVIGNGRCMS-KETIIS-------GYKIPKG----------------------------
------------------------------------------------------------
-----------------VQVIFQHYAISNSSRYFSHPEQFLPERWLKG--------SG-Y
K----------HHAF-----------------ASL-PFGYGKRMCLGRRFADLELQTVVS
KIFQNFEVKY
>AgoCYP302A1
SLPL--VGTLYQYFPVFGK----YKFDRLHHNGLTKLRQY--G---PVVREDIVPGVSIV
W--IFKPEDIEMLYRKE--GRYPER--RSHLA------LQKYRLSKP-----DVYNTGGL
LPTNGKD-----WWR-LRKAFQKHLSKV------QCVKGY--VNSTNTVVGEFIDRRIRR
EGR----------------TDDFS--------------P-ELSRLFLELTYYIAFDKRLQ
RFKDKE---------WDSNSESSKLIK--AAHDINSAILKTDNGPQLWRKFE---TPMY-
-KSIKKGHEHIEKIAL--KVVSEKL-------T---------------------------
---------------------------------------SIKTTDSKTSLLGEYLSSDET
D----------------------------YKDVVGMTVD--------TLLAGIDTATYSC
CFGLYHLSSNPDVQKKIFDEARALL--SDNN--TPVTDRILE-RAVYSKAVV-KEMFRMN
PISVGVGRILP-EECVFS-------GYRVPAG----------------------------
------------------------------------------------------------
-----------------TVVVTQNQVSCRQEEYFRRPDDFVPERWLKG------SVHY-E
S----------VSPY-----------------LVL-PFGHGPRTCIARRLSEQFLQVVLI
KIVRNFEMTW
>AgoCYP305E1
WIPF--VGNTYQLAKLSSN------KDGQYLAFEELRQKY----NSDIIGLKLGRE-YVV
I--VFGNDLLSETFHR---DEFQGR--PDNFF------MRLRTMGKR----------RGI
TMTDGDF-----WKV-HRSFAVRHLKLL------GLGQRR-VDELIYDEYQLMIQRLIDT
MESVTPTL--------------------------------YLQSAVMNVLWELTAGTKFD
D--------------PKLLTLMRK-----RSSAFDMAGGLLNQMPWIRYLAP----IRTG
YSLITDINQQLYSLIS--NNIAEHK-------R---------------------------
-----------------------------------------TITDSTRDFIDAYLHQMKK
EEI----------------NNTTFT----EEQLIAVCLD--------LFIAGSSTTSGTL
DFAILAMARWPDVQAKIQSILDEIQ--PPG---TYLTAEKIL-KNPYMEAVL-LETKRLN
HVAPIIGPRRVLKNTNLN-------GYSIPKN----------------------------
------------------------------------------------------------
-----------------TTILMSLYSVHHDRVKWDDPEVFRPERFLDK--------NGKL
N----------TNED-----------------MYF--FGFGKRRCPGEALAQRFVSLVFA
NLIHDFIIEI
>AgoCYP306A1
GVPI--LGYLPWLD-----------PERPYKTLTALAYKY--G---PIYSIQMGKH-FAV
V--MSEPTLVRMALAR---NELADR--TNFEV------INEIMQE------------HGL
IFTRGPL-----WKE-QRKFVCNWLKVIGVSKF-GEKKNN-LQLLIADAVSTTISKLRES
NTCP---------------ID-TG--------------T-FFLVQIGDFINLIVLGKAW-
---PED---------DPNWVYLRNLAE--DGSKKFAIATPLSVLPMLKIIPK----YKNT
VFEVIEGVKNTHCIYK--TLMEKRG-------N---------------------------
------------------------------------------EINESDDLMAMFMKEMIK
RTN--------------NKDSHFFT----EKQCCFLLSD--------LFGAGVETSVNTL
RWFLLYMALNKEIQNELQTLLDSVC--TNG---GIIDLEQIE-NIPLLKACV-SETMRLR
PVAPSGIPRSVNNEITLE-------GYRIPKG----------------------------
------------------------------------------------------------
-----------------TMVLPLQWAMHHDEKYWTDPLTFQPKRFLDD--------EG-N
M----------INNK-----------------AFM-PFQAGKRACVGDTLSYWILYLFGA
NIIHNFNVSM
>AgoCYP307A2
AYPV--IGTLYVMDGH---------RDNPFRRFTELAHRY--G---PVYAMTMGTT-PCV
V--VNDYPSIKEVLITNG-SKFGGR--PDFSR------YNVLFAGDRN---------NSL
ALCDWS------WLQETRRKIARMYCSPKVCS--SNYGLL--DSIASDELDVFLKSLAAV
TDRGAERE-----------VQ-VK--------------Q-PLLMACANMFVRFMCSTQFE
---YGD---------PEFQTMVRTFDEI---FWDINQGYAVDFLPWLRPFYA------GH
MRKLSTWSAHIRRYMM--DKVVSHR-----------------------------------
-----------------------SSYATAVAAAMDGGGYDENDEQEPADFTDALLMSLRK
DPR--------------------LS----MDHVLFELED---------FIGGHSAVGNMV
MLALSMVATRPHVAQAIRDEAERVT--GGQ---RLVRLYDKP-DMPYTEATL-FETLRV-
-VSSPIVPHVATEDTTIK-------GFKIPKG----------------------------
------------------------------------------------------------
-----------------TCIILNNYEINTSPAYWDDPEVFDPNRFIHR--------KSGE
KPCI-------RKPE-----------------YFL-PFSTGKRTCIGQQLVSGFGFVLLA
GVLQKYEVTA
>AgoCYP315A1
GLPI--VGTMFSILAAGGG-------RKLHEYIDKRHEQY--G---SVFREKLGPV-DAI
W--ISNPLDMKLLFAQE--GKFPKHILPEAWL------LYNDTYGQQ----------RGL
YFMDGKE-----WWK-YRQIFNKIML--------KDLNVH-FIESYKIVINDLLNEW---
ELKDGQV------------LPNLI--------------E-DLYKLSISFMVAHLVGGVYD
NYK------------NDISNDVNCLAQS-IQKVFQCTVKFTVIPANISKSLK---LKIW-
-NDFVLAVDNSIESAN--NLVSKLM-------S---------------------------
--------------------------------------------FNGDGLLNSILNVHDI
P----------------------------IDMVKRLIVD--------FIIAAGDTTAYST
QWSLYTLGLHKSIQNNLRHSLLET---------------DFL-ECDYLNNVL-KEVLRMY
PLAPFLARFSP-NDIYLT-------DHMIPAN----------------------------
------------------------------------------------------------
-----------------SLVVMSMFTSGRNGKYFNNPDDFEPDRWNR---------LK-N
NKYKGV-----SEPF-----------------ATL-PYGFGARSCIGQKMAHVQMCLTLA
ECIKRYEIQT
>AgoCYP380C12
SYPF--IGSGLEFIGT---------PQQVMDSVFKLFNGF------EPRKLWLTSY-FFV
T--ISKPEDLQIILNS---SKALDK--SKFYN------FFKNTVG------------EGL
FSAPVHK-----WRQ-HRRLIA-PVFNA------NLLDQF--FPVFNEKSRILIENLKKE
LGKTQP-------------FD-LS--------------D-YIMKTNLDIICQTAMGYNLD
SQSNKE------------SEFAEALIKA-SELDSMRIYKPWLYPDIIFSIYR-------K
IMGLQNVYNRLHKLPN--QVIREMK-------E---------------------------
-------------------------KHAQKKMQNNNNDIDANNGKRLKVFLDTLLDLNEA
GAN--------------------FS----DEEIRDEVVT--------MMIGGSETSTITD
CFCILMLAIHPEIQDKVYDEIFEVF--GDGD--QTITIEDTT-KLVYLEQCI-RETLRLY
PTAPLLLRELQ-DNVKIHSD-----NQTLPKG----------------------------
------------------------------------------------------------
-----------------TICIISPICTHHIPELYPNPWSYNPDNFDAE--------NV-N
K----------RHKY-----------------SFI-AFSGGPRGCLGYKHAIVSMKVLIS
TFLRNYSVHT
>AgoCYP380C44
SYPI--IGTGLESIGT---------HQQFSDNVIKLLSIY--GG--EPCKVWLGPY-FGV
G--ISKPEDLQIILNS---SKALDK--SKFYN------FFKNAVG------------EGL
FTAPVHK-----WRK-HRRLIA-PVFNA------NVLDQF--FPVFNEKNRILIENLKKE
LGKTQP-------------FD-LL--------------D-YIMKTNLDIICQTAMGYNLD
SQSNKE---------SEFSDALNKIME----LDTLRVYKPWLYPDIIFSIYR-------R
LMGLQNVYKKLHKLPN--QVIREMK-------E---------------------------
-----------------------TYAQRKMENKNNAIDANHGDNKPLKVFLNTLLDLNEA
GEN--------------------FS----DEEIRDEVVT--------MMMTGSETSTITG
CYCLLMLAIHPKIQDKVYDEIFEVL--GDGD--QTITIEDTT-KLVYLEQCI-RETLRLY
PLVPVFLRQLQ-DDVKIFSD-----DLILPKG----------------------------
------------------------------------------------------------
-----------------TICLISPLTTHHMPELYPNPWSYNPDNFDAE--------NV-N
K----------RHKY-----------------SFI-AFSGGPRGCIGSKYAMLSMKVLIS
TFLRNYSVHT
>AgoCYP380C6
SYPI--IGSGLEFIGT---------PQQVMERIIKLFEIY--GS--EPFKMWLGTS-LGV
T--ISKPEDVQIILNS---SKALEK--DQFYK------FFKNTVG------------EGL
FSAPVHK-----WRR-HRRLIT-PVFNA------NLLDQF--FPVFNEKNRILTRNLKKE
LGKTKP-------------FD-LW--------------D-YIADTTLDIICQTAMGYNLD
TQSNSE------------SEFAEALTKA-SELDSMRIYKPWLYPDIIFSLYG-------K
LTGLHKVYKTLHKLPN--QVIKEMK-------E---------------------------
-----------------------TYAQRKMENKINTIDVNDDDKKRLKVFLDTLLDLNEA
GAN--------------------FS----DEELRDEVVT--------MMIGGSETSAITV
CFCLLMLAIHPEIQDKVYDEIFEVL--GDGD--QTITIEDTV-KLVYLEQCI-RETLRLY
PIGPLLLRQLQ-DDVKIFSG-----DHKLPKG----------------------------
------------------------------------------------------------
-----------------TTCIISPICTHHIPELYPDPWSYNPDNFDAE--------NV-N
K----------RHKY-----------------SFI-AFSGGPRGCLGSKYAMLSMKVLVS
TFLRNYSVHT
>AgoCYP4CJ1
LLPS--ITKTQWASLIVSLKLANFGPRDILPYFDSVIKKY--G---SIIHLKIIAR-HYV
I--INDPDDIKVLLSS---VQHITK--GPDYE------MLEPWLN------------KGL
LTSTDQK-----WHS-RRKLLT-NTFHF------KILETY--VPSLNNHSRSLVKNLINA
SDNGKS-------------IADID--------------S-HVTLCALDIVCETIMGVNLR
TQEGKS------------TDYVKAIKNV-SHILIKRIFTFWYWSEIIFNLSN-------I
GREFRKSLKLLHNFTE--NVIKERR-------K---------------------------
----------------------------ILEETAEQKKTDGKGKKQIYSFLDLLVGVSKE
NPG-------------------TMT----DKDIREEVDT--------FLFEGHDTSSIAI
TMAIIHLGLDQNIQNLVRDELYEIF--GDSD--RDATMEDLK-AMTNLERVI-KETMRLY
PSVTGITRTLK-EPLHLE-------KYTIPSK----------------------------
------------------------------------------------------------
-----------------SVMVVVPHLLHRDENIYPNPEKFDPDRFLPE--------QC-N
G----------RHPY-----------------AYI-PFSAGPRNCIGQKFAMYQMKTVLS
TILRYTIVET
>AgoCYP4CJ2
HVPS--LTKNLWDEMLFSCTMGMKHPKDLLPFFKEIFEKN--G---PVVHANITGR-SYV
L--LNDPDDIKTLLSS---TAYINK--GPEYE------MLKPWLN------------EGL
LLSKGLK-----WHN-RRKLLT-NTFHF------KTLDMY--NPAVNKHARVFAKNLLDA
CADNKE-------------IS-IS--------------E-YVTLCSLDIICETIMGTEMN
AQKGKS------------VQYVHSIKSA-CRSVIDRVFKFWLWNDLIYRISN-------S
GRSFFTSIKVLHEFTD--NVIKRKQ-------S---------------------------
--------------------------LLKNSENQKVQPEIKPEKNRPKSFLDLLLDVLNE
NPD-------------------QMT----IKDIREEVDT--------FLFEGHDTSSIAM
TMTILLLGLHQDIQDHAREELYSIF--GDSD--RDATMDDLN-AMRYLDAVI-KETLRLY
PSVPSFTRELN-TTLQLK-------NYTIPPM----------------------------
------------------------------------------------------------
-----------------TTMAIFPYVLHRNEDIYPKPEEFIPERFLDE--------EN-K
S----------KFLF-----------------RYI-PFSAGARNCIGQKYAMNQMKTVIS
TVLRNARIVS
>AgoCYP4CJ5
SMQRGYLTDLKFSFQLSTL-----KSKDVLPFFSKIFKHH--G---PLVHINVLGH-SYV
L--LNDPDDIKALLSS---PHHINK--GPEYG------ML-KPWL-------N----KGL
LTSGSLK-----WQM-RRKLLT-YTFHF------KILETY--IPTFNKHAQCLTKKLENM
ASNNQR-------------VS-IY--------------T-HMTLCALDIVCDTIMGTELR
---SQE---------GKSIEYVKAINTV-TDVMIKRIFKFWLWNESIFNLSQ---NG---
-RNFNKSLKVLHTFTE--NVIKEKR-------A------KHETVN---------------
---------------------------------CLETEELSFGKKRVESFLDLLIGISKQ
NPE-------------------KMT----DSDIREEVDT--------FLFEGHDTSSTAM
TMAFIQLGLHQDIQDNVREELYLIF--GNSD--REATMADLK-SMTYLDRVI-KETIRLY
PSVPGVTRKLR-QHLQIR-------EYQIPPQ----------------------------
------------------------------------------------------------
-----------------SVVAVIPYLLHREEKHFPNPLTFDPDRFLPE--------NS-I
N----------RHPY-----------------AFI-PFSAGPRNCIGQKFAMHQMKTIIS
TVIRKMKIET
>AgoCYP4G51
GLPM--LGNALDF------------MQDPHTIFDKIYERSFEFEKNSPIKMWIGPR-LLV
F--LTDPRDVEVILSS---NVYIDK--SPEYR------LFEPWLG------------NGL
LISTGDK-----WRA-HRKLIA-PTFHL------NVLKSF--VTLFNVNSRDTVSKLRKM
GSST---------------FD-IH--------------D-FMSECTVEILLETAMGVSKK
TQKKSG------------FEYAAAVMKM-CDILHMRHTNLWLKSDFIFNFTK-------Y
AKEQVGLLDLIHGLTN--NVLAKKK-------E------DYLKKR------SQIKEVSDI
PAASEEVVETISTPEVEEVPYGNSFGQSAGLKDDLDVEDDGIGEKKRVAFLDLLIECAEN
GVV--------------------LS----DEEVREQVDT--------IMFEGHDTTAAGS
SFFLCLMGAHQDIQQKVVDELYTIF--GDSD--RPVTFQDTL-QMKYLERCI-METLRMY
PPVPIISRQIK-ENVKLASK-----DLTLPIG----------------------------
------------------------------------------------------------
-----------------ATIIIATFKIHRNEDTFPNPEVFNPDNFLPE--------KS-A
S----------RHYY-----------------AYV-PFSAGPRSCVGRKYAMLKLKIILS
TILRNFKINS
>AgoCYP6CY13
PVPL--FGNLFRMIFG---------LDSENETYHKIYKQF---PDKKICGFYQMRT-PYL
M--IRDPELINNVLIKDF-AHFTDH--GFEMD------PSVNILG------------GSL
FFMNGQK-----WKI-MRQKMS-PGFTS------GKLKLM--HSQIKECSKDMINYIDTK
SKTTDQ-------------FD-VH--------------D-IMNKYATDVIGTCAFGLKLG
SMTDED---------NEFRKYTKLLLK--PSFRLIFTYLLQLISPKMSSILK-------L
SSTPPEVMEYFNSSFK--NVIEYRE-------K---------------------------
------------------------------------------NNLNRNDVAQTLMQARKE
LVL-----------NNISYPEEKFT----EMDIISNAVL--------MYFAGAEPVSDTL
AFCLYELAMNKHIQDKLREHINRIK--EKHG--GEFSNDYLM-DLHYADMVL-TETLRKV
NGTIVLFRVAT-KAYQVPNS-----SLIIEKG----------------------------
------------------------------------------------------------
-----------------QKIIIPTYSIHHDPKYYTNPDVFDPERFSLE--------EK-S
K----------RLSG-----------------TEL-LFGDGPRFCVGKRLAELEMKLGLS
EIISKFEVSP
>AgoCYP6CY14
PVPI--FGNIFKMFTG---------LEHQVDAFGRIYQQF---PNEKFCGFYQMST-PFL
M--IRDPELINTMIIKDF-SYFTDH--GIDMN------PSVNVMA------------RSL
FFATGQK-----WKI-MRQKLS-PGFTS------GKLKGT--HEQIRECSDQLTNCIHDK
SKETDG-------------IE-VY--------------E-LVGNLATDVIGTCAFGMKLD
TINNDN---------SSFRQNVKKVFKPSGKVIFLQILGVLF--PKIIKILK-----LQT
SPVDVNAINFFHSVFR--EVIEYRT-------K---------------------------
------------------------------------------NDVVRNDLTQTLMKARQD
LVI-----------SSDYKGEEKYC----ELDIIANAML--------LFTAGSETVTATA
SFCFYELALHKDIQDRLRAEIISSK--IKYG--GQLNNEFLE-DLHYADMVL-DETHRKY
TIITALLRGAT-QDYDVPGE-----SLTIEKG----------------------------
------------------------------------------------------------
-----------------QKILIPIYSIHHDPKYYPNPDTFDPERFTAE--------EK-S
K----------RPNG-----------------TFL-PFGDGPRHCIGKRFAELELKIILT
KILSKFEISP
>AgoCYP6CY18
PVPL--FGHAMPSMLG---------RMHFMDVLHNLYRQL--GDQ-RFGGIYTMRT-PQL
L--VKDPELIGHILIKDF-NNFTDR--GLYAG------THTNPLN------------NNI
FFTRGER-----WKT-MRQKLS-PTFTA------NKLKYM--NEQVKECSDGLLSAIGKT
LDEDAGR------------IE-IR--------------E-MMAKYSTDVIGSCAFGLKLD
AINDPD---------SEFRKHGKNVFQ--PSLRSKLRVAVIFMQPSLLSIFR-------V
HHYSHRTIRFFHDAFK--QTIEYRE-------K---------------------------
------------------------------------------HNEDRKDFVQHLMKARED
LVL-----------NPNLKPEEKFT----EMDIVANAYI--------LFIAGFETVSTSM
SFCMYELALRKDVQDKVRKEILEVK--SKYN--GQMNSECLN-ELHYMGMVI-KETLRKY
PPLVTLNRVVT-KPYVIPGT-----QIKLKTG----------------------------
------------------------------------------------------------
-----------------TKIVIPVHAIHYDPKYYSDPEAFEPDRFSDE--------NI-H
N----------LQPN-----------------TYM-PFGDGPRFCIGKRFAEFEMKMALS
EVLTNYEVTS
>AgoCYP6CY22
PVPL--FGNVFKMITK---------LEHMIDVFGKMYYLY---PNAKLLGYFQMKE-PML
M--IRDPELINTILVKDF-SYFTDH--GFDID------PSTSILA------------NSL
FFSNGQK-----WRT-MRQKLS-PGFTS------GKLKDT--HNQINECGDEMVSRITDV
LEKTDR-------------LD-VK--------------T-MTAGFSTDVIGTCAFGLKLD
TIKNDN---------SEFRHYAKIIFQ--NTPKQLIIQMLAMICPWVLNLFN-------I
KRFSHEATNFFYDVFN--NVIKYRE-------E---------------------------
------------------------------------------HNLVRNDITQTLMQARKE
LVL-----------KENSDIEDKFT----DDDIIANAIV--------MFTAGSETVSSML
SFGLYELALNKEIQDKLRAEICSMK--AKHN--GQLNNDYLM-DLTYAKMVL-DELGRKY
SIAFSILRVAT-KTYTLPDE-----SFVIEKG----------------------------
------------------------------------------------------------
-----------------QKITIPMFHIHNDPKYYPDPMRFDPERFSME--------QK-S
Q----------RPKG-----------------TYL-AFGDGPRVCIGKRFAESEMKLLLS
NVLSKFEVLP
>AmCYP15A1
WLPL--IGCFLTFRRLKLK------HKYTYVAFQELSKTY--G---PILGLKLGSQ-KLV
V--ISTHDLVKKVLLQ---DEFNGR--PDGFF------FRVRAFGKR----------KGI
LFTEGSM-----WSQ-CRRFTMRHLRSF------GLGQST-MEKYLTVEAENLVNYLRRV
STKGPVP---------------MH--------------T-AFDIAVLNSLWCMFAGHRFD
---YEN---------EKLAEILEIVHD--SFRLMDTMGGIISQMPFLRFIIP----ELSG
YNNLMEILRKLWNFLD--EEINNHE-------K---------------------------
----------------------------------------HLSGNQPQDLIEAFLLEISS
RNG--------------VQNDSIFD----RENLLILCLD--------LFLAGSKTTTDTL
STSILFLSLHSEWIKILQEELDNVV--GRS---RSPTLEDYS-SLPIMESFL-AEIQRFL
ILAPLGVPHKTTKDVILN-------GYNIPKD----------------------------
------------------------------------------------------------
-----------------TTVLLDFHSAHNDPAYWDHPEEFRPQRFLDA--------NG-R
F----------CQNN-----------------ANI-PFGLGKRRCPGEMLARTSLFLYFA
YVIHYFDIEI
>AmCYP18A1
GVPV--FGYLPFL------------KGDVHLRYGELAKKY--G---PMFSARLGTQ-LVV
V--LSDHRTIRDTFRR---EEFTGR--PHTE-------FINILGG------------YGI
INTEGAM-----WKD-QRKFLHDKLRGFGMTYMGGGKKIM--ESRIMREVKTFLRGLASK
RGTP---------------TD-VS--------------A-SLGMSISNVICSIIMGVRFQ
---HGD---------ARFKRFMDLIE---EGFKLFGSMAAVNFIPVMRYLPC----LQKV
RNKLAENRAEMAGFFQ--ETVDQHR-------A---------------------------
----------------------------------------TFDEGTMRDLVDAYLLEIEK
AKG-------------EGRATTLFQGKNHDRQMQQILGD--------LFSAGMETVKTTL
EWAIILMLHHPDAAIAVQEELDQVV--GKS---RMPVLEDLP-FLPITEATI-LEVLRRS
SVVPLGTTHATTRDVTLH-------GYTIPAG----------------------------
------------------------------------------------------------
-----------------SQVVPLLHAVHMDPELWEKPEEFRPSRFLSA--------EG-K
V----------QKPE-----------------YFM-PFGVGRRMCLGDVLARMELFLFFS
SLMHTFELRS
>AmCYP301A1
PIPI--LGNTWRLFPMIGQ----YEISDIAKLSQIFYDEY--GKI-VRLTGLIGRP-DLL
F--VYDVDEIEKIYRQE--GPTPFR--PSMPC------LVHYKSVVRKDFFGSL---PGV
VGVHGEP-----WRE-FRTRVQKPILQP------QTVRKY--ITPIEMVTSDFIQRIQEI
KGEDGEV------------PGDFD--------------N-EIHKWALECIGRVALDVRLG
CLSSN----------LTSDSEPQKIID--AAKFALRNVAILELKAPYWRYVP---TLLW-
-SRYVRNMNYFIEVCM--KYIDATM-------E------RLKTKK---------------
-----------------------------------------AVDEYDLSLMERILAKETD
-----------------------------PKIAYILALD--------LILVGIDTISMAV
CSILYQLATRPEEQEKIYQELVEIL--PDPS--VPLNMSHLD-KAIYMKAFI-REVFRVY
STVIGNGRTLQ-NDTIIC-------GYKVPKG----------------------------
------------------------------------------------------------
-----------------VQVVFPTVVTGNMEKYVTDAKIFKPMRWLKE--------ST-K
T----------LHPF-----------------ASL-PYGHGARMCLGRRFADLEIQVLLA
KLIRSYKLEY
>AmCYP302A1
SLPI--IGTLYKYLPFIGE----YSFTNLYESGKKKLKCF--G---PLVREEIIPNVNVI
W--IYRPEDIAEIFKAES-GLHPER--RSHLA------LLKYRKDRP-----NIYNTGGL
LPTNGSE-----WWR-LRKEFQKVSSKP------QDVINY------LKETDCVIQEFVEL
CNNEK--------------FADFL--------------P-LLSRLFLELTCLVVFDIRLN
SFSKEE---------RCENSISSKLIK--AAFATNSAILKLDNGLQLWRLFE-----TPL
YRKLRKAQTYMETIAL--ELVSRKK-------N---------------------------
----------------------------------------NMKIRYNKSFLDAYLENPVL
D----------------------------IKDIVGMACD--------MLLAGIDTTSYST
AYILYHLAKNQNIQEKLRIEATQLL--KNHN--EPISINILR-NASYTKAVI-KESLRLN
PISIGIGRILQ-TDVVLS-------GYRVPKG----------------------------
------------------------------------------------------------
-----------------SVVVTQNQIICRLPEYFEEPNLFIPERWLREYSENNNKINYKK
T----------VHPY-----------------VLL-PFGHGPRSCIARRFAEQNMQILLL
RICRRLKISW
>AmCYP305A1
SWPF--IGNQILLKRLSRK------FGGQHKAFMELSKRY----NSDIITVNISYE-KII
V--VSGSKFCDMILQN---EEFQGR--PWNEF------IKVRNMGKK----------QGI
TMNDGTE-----WKE-LRNWMMRTMKIF------GFGKSE-MIEMIQHQLVIFSENLNKN
K------------------LHQLK--------------L-LFVPAVINVLWNFITGELVA
FNQQQK-----------LEHFLDLLDR--RSRCFDITGGLLAAFPWIRYIAP----EISG
YNIMCMLNKELKDFLM--KTINDHK-------E---------------------------
----------------------------------------KYIEGKEADLIDMFIQEMRK
NEK-----------------SSIFT----DEQLMMILID--------LFLAGFTTTSTTL
DFLFLIVTLFPDVQRKVQKEIDSVI--PYD---RLPNMEDKA-KLPYVEAVI-SETYRLW
PVFPIIGPRRVLCDTNID-------KYVIPKD----------------------------
------------------------------------------------------------
-----------------TTILFNTYSINKDPTLYPDPDKFMPERFIKN--------GV--
-----------FEPD-----------------EYSLQFGKGKRRCPGDILAKATIFILFV
GIMQKYTLLP
>AmCYP306A1
QLPL--LGYLPWID-----------AEKPHETLTRLSRVY--G---PVCGFRMGSV-YTV
L--LSDPQLIRQSFAK---DSITNR--APLYL------THGIMKG------------YGI
ICAEGEQ-----WKD-QRKFISNCLRNFGMVKHEGAKRDK-MEERISDAVNECVSVLRDR
GANGP--------------IDPLD--------------T--LHHCLGNLVNSIVFGKTYE
----EE---------DRIWKWLRHLQE--EGVKQIGVAGPLNFLPFLRFLPQ----YGRV
IRSIVDGKDKTHEIYR--QILDEHR-------A---------------------------
-------------------------------------RVDSGNGCKIDSFLAAFDEQMRK
KDG---------------AESGYFT----EPQLYHLLAD--------LFGAGTDTTLTTL
RWFLLFMAAHPMEQEKIQSEMDLCL--REG---EQPTLNDRI-VMPRLEAAI-AEVQRIR
SVTPLGIPHGTSEDVEIG-------GYDIPCG----------------------------
------------------------------------------------------------
-----------------AMIVPMQWAIHTDPAYWRDPLEFRPDRFLSE--------DG-T
F----------FKPE-----------------SFL-PFQNGKRVCVGEELARMILFLFAG
RILRAFSVRV
>AmCYP307A1
PWPI--LGSLHILGRY----------DVPYKAFADLVRDF----DCQVIKLRMGSV-PCV
V--VNGLENIKEVLTVKG-HHFDSR--PNFAR------YHLLFGGNKE---------NSL
AFCN--------WSDVQKARREMLRAHTFPRAFSTRFNEL--NGIIGDEMEFMVNHLDSL
SGTS---------------VH-AK--------------P-LILHCCANIFITYLCSKNFH
---------------LEHDGFRNMVENFDKVFFEVNQGYAADFLPFLMPLHH------RN
MARMAHWSHEIRRFVI-KNIIADRV-------N---------------------------
---------------------------------------SWNDVVPEKDYVDCLINHVKS
GTEPQM-----------------------SWNTALFVME--------DIIGGHTAIGNLL
VKVLGFLATRPEIQRLAQDEIDAL---GLAG--NFVGLENRR-SLPYVEAII-LETIRI-
-IASPIVPHVANQDSSIA-------GFRIKKD----------------------------
------------------------------------------------------------
-----------------TFIFLNNYDLNMSTDLWTSPEEFMPDRFVQ---------NG-R
L----------LKPE-----------------HFL-PFGGGRRSCMGYKLVQYVSFAILA
SILKNFTITP
>AmCYP314A1
SLPI--FGTRWIFSCIGYY-----KLNKIHDAYKDLNQRY--GALCKEEALW--NF-PMI
S--VFSRQDIETIIRRN--SRYPLR--PPQEV------ISHYRRTRR-----DRYTNLGL
VNEQGQT-----WHD-LRVALTSELTAA------STVLGF--FPALNIVADSFIELIRRQ
RVGYK--------------VTGFE--------------E-LAYKMGLESTCTLILGRHLG
FLKPDS-----------SSELATRLAE--AVRIHFTASRDAFYGLPLWKLLP-----TCA
YKQLIESEDAIYNIIS--EIIETTI-------Q---------------------------
----------------------------------------EKRDDAKDESVEAIFQSILR
QKN--------------------LD----IRDKKAAIVD--------FIAAGIHTLGNTL
VFLFDLIGRNPTVQNKLYEETYALA--PAG---CDLTIDNLR-KAKYLRACI-TESLRLI
PTTTCIARILD-EPIELS-------GYRLTAG----------------------------
------------------------------------------------------------
-----------------TVVLLHTWIAGLNEENFKDAKKYLPERWTTP---------T-T
P----------HSPL-----------------LVA-PFGAGRRICPGKRFVDLALQLILA
KIIREFEIIV
>AmCYP315A1
GIPV--FGTLFSFILSGG-------PKKQHEYVDKRHKEL--G---PVYKERIGPT-TAV
F--VNSIHEFRKIFRLE--GSTPKHFLPEAWT------LYNEIRKCR----------RGL
LFMNGEE-----WVY-FRKILNKVMLLP------DPTNLM--IAPCQEVAIELKRKWQKQ
IKTNNI-------------ISNLQ--------------V-QLYQWSIEAMMATLMGSYWY
SYK------------HQLSRDFEILAET-LHEIFEYSAKLSIIPVKLAMNLR---LPVW-
-KKFVASADTAFEIVR--MLVPEMA-------K---------------------------
--------------------------------------------LGGNGLLKKMMDEGIR
-----------------------------AEDAICIVTD--------FILAAGDTTATTL
QWILLLLCNHPEKQEELFKHL------------KDLSQEDIL-RLPLLKGII-KESLRLY
PIAPFISRYLP-EDSVIG-------NYFVPKG----------------------------
------------------------------------------------------------
-----------------ELLVLSLYSSGRDAANFPQPNEFRPERWIRT--------QK--
GIYQGV-----VHPH-----------------ASL-PFALGARSCIGRKLAEIQISFALA
ELIKSFKIEC
>AmCYP4AA1
TIPI--IGNANSIL-----------KENFLYRLAYESQMY--G---RIVRIWLTIF-PYV
M--FLEPEDIQLILNN---AKHTQK--VFFYK------LLDNFLG------------KGL
ITRDIKS-----WRI-HRRLLQ-PAFHL------HVLEKF--TNTFAKHADHLMNKILEK
NNQE---------------INITT----------------FINDSVYNILSETVLGINRI
---------------NRINEMDDLPFRKGQIMLLYRMIRPWLLIEWIYRLTK-------Y
GREEEKQRKNLFDTCF--KMVKEKR-------D---------------------------
-----------------------------LLQSKDRISNNDIKKNKNISLLEYMVEINEK
NPC--------------------FS----DEDIVEECCT--------FMLAGQDSVGTAT
AMTIFLLANHPEWQNKCIEEIDEIF--NGDT--RFPTISDLK-EMKCLEMCI-KESLRLY
PSVPIIGRTLG-EDIKIG-------KHIIPAG----------------------------
------------------------------------------------------------
-----------------CSVLISPYSTHHLPHHFPDPDTFKPERFNSE--------NS-E
K----------RHPY-----------------AYI-PFSAGPRNCIGYKFAMLEMKSIIS
AILRKCRLQS
>AmCYP4AV1
AFPI--IGNAY---ELCCS------PEEAFKKMIKWGKEL--G---DMYLIWVGMR-PFI
F--LYKAEAIQPLLSS---SVHIDK--SLEYQ------YLQPWLG------------SGL
VTSTGEK-----WHF-HRKLLT-PTFHS------GLLELY--LKTTIREAQILISCLRKE
IGKPE--------------FD-IV--------------P-YAKRAALDIICDSSMGCNIN
AQKNFE------------NEYVQAVNTL-ASISQRRFLNVWMSFDPIFKLTS------WG
-KRHDHALSVTHGFVN--KIIAERK-------A------EWKDRK---------------
------------------------------------DTNFNEKSHKRQALLDLLLELSKD
GKV--------------------LT----DDDIRDEVNT--------FMFAGHDTTATSV
SWILYALGRHPQYQELIIEEYDETV--GT----KELTLDILS-KLTWLEACI-KESWRLY
PVTPLIARQIY-HPITIL-------GHEIPIG----------------------------
------------------------------------------------------------
-----------------STVLVNSFLLHRDSRYFPEPDIYRPERFLP---------DG-P
K----------YPSY-----------------AFV-PFSAGSRNCIGWKYGTMIVKVLIL
YILKNFHVES
>AmCYP4G11
ALPL--IGNALDLFGS---------PDAMFSQVLKKAENF-----KDVVKIWVGPK-LVI
C--LIDPRDVEIILSS---NVYIDK--STEYR------FFKPWLG------------DGL
LISTGQK-----WRN-HRKLIA-PTFHL------NVLKSF--IDLFNANARSVVEKMRKE
NGKE---------------FD-CH--------------N-YMSELTVDILLETAMGVSKP
---TRD---------HNAFEYAMAVMKM-CDILHLRHTKIWLRPDWLFNLTK-------Y
GKNQIKLLEIIHGLTK--KVIQLKK-------E------EYKSGK---------------
-RNIIDNSAQKTESKTNNIVVEGVSFGQSVGLKDDLDIDDDVGEKKRQAFLDLLIEAGQN
GVL--------------------LT----DKEVKEQVDT--------IMFEGHDTTASGS
SFFLAVMGCHPDIQEKVIQELDEIF--GDSD--RPATFQDTL-EMKYLERCL-LETLRMY
PPVPLIAREIK-TDLKLASG-----DYTIPAG----------------------------
------------------------------------------------------------
-----------------CTVVIGTFKLHRQPHIYPNPDVFDPDNFLPE--------KT-A
N----------RHYY-----------------AFV-PFSAGPRSCVGRKYAMLKLKIVLS
TILRNFRVRS
>AmCYP6AS4
PVPF--FGNAKDVLLR---------KIGIGSFIAELYKRY---DNEAMFGIFIGRS-PNL
V--LRDLDLIKDVLIKDF-SIFDNR--GLNIP------ERAEPFS------------VNL
FSVDATR-----WRP-LRMRLS-PVFTS------GKLKEM--FPLILECAEHLEQCLEDA
VKRGGP-------------VD-CF--------------E-IPARYTTDVIGSCAFGINMN
ALSDER---------SEFRKMGRNMFD--QNMIKFTRNLLRDFFPRFYNLLG-------F
VLPYTESTVFMTKLIK--GTIKYRE-------E---------------------------
------------------------------------------NDVVRPDFVNLLMELKKH
PEK---------------LKNIEIT----DTLLAAQASV--------FFAAGFETSSTTM
AHALYEMALNPDIQDKLRNEMKEFH--AKNN--GNLKYEDIK-EMKYLDKVF-RETLRKY
PPGMLLRRKCN-SNYTFHGT-----KVSIPAG----------------------------
------------------------------------------------------------
-----------------TSVIIPLYAIQIDPKFYENPDVFDPERFNED--------AV-A
A----------RHPM-----------------TYL-PFGDGPRNCVGARFAVYQTKVGLI
KILQNFRVDV
>ApCYP15A1
RVPL--LGNYLEIRKLRNK------LGFYHLVWDHLAKYY--G---KVFSVKLGRI-EAV
V--VSGYDAVRQVLCK---DDFDGR--PDGFF------FRFRAFYKR----------LGI
VFVDGPT-----WTE-QRKFCMQHLRKM------GFGGDL-MERIIIEEVNDLMLDISRK
CENGKP-------------IE-VY--------------G-LFDVSVLNGLWAMLAGHRFA
---LND---------SRLARLMELVHV--SFRMLDMSGGILNQMPFIRFFAP----KCSG
YKYLKQIINEFYTFLK--ESVEEHK-------C---------------------------
-----------------------------------------RANDQEDDFISAFLKEIEK
NKE----------------SPGSFS----EEQLLVILLD--------LFLAGSETTSSML
SFVILLLLKHQDIQAKVHAELDAVV--GD----REIHLADKN-RLNYLEAVL-MEVQRHS
NVAPLAIAHRTIRKTSLQ-------EYTIPKD----------------------------
------------------------------------------------------------
-----------------TLVLASIWSVHMDEQHWGDPKVFRPERFLDS--------SG-K
I----------INDS-----------------WFM-PFGVGRRRCLGEILAKTNIFMFIA
KLIQHFEIRI
>ApCYP18A1
GVPF--LGYAPFLSNHCT-----------YLKYNELARRY--G---PICSFTQRGN-TVI
L--LSDHKLIKTAFDM---KQITGR--PNDG-------YMDIIGG------------YGA
VNSTGKL-----WES-QRKFLHLVLRHMGMTFTGHNRLNM--ENRIMIEVSTLTETFHKT
CGKP---------------ID-LN--------------AGSLCLAITNVISSLTMSVRFE
---PND---------PRFERYMHMVDE--GFKLFGMLRPVSLFLP--RRHIT---DERNI
QEKIKNNHQEIAKYFQ--SIIEEHR-------S---------------------------
----------------------------------------TFDPNSIRDLVDAYLLEIKR
SQE-------------AGTMDQLFQGLDPNRQVQQILGD--------LFSAGMETIKNTI
LWAMVYMLHYPDVMTKVQDEIDSVV--GQY---KSPVLDDYP-NLPYTQATL-YEVLRKS
SITPLGTTHATTSDVTLN-------GYHIPTG----------------------------
------------------------------------------------------------
-----------------AQIIPLQHFVHNDPNLWDEPEAFKPERFINA--------EG-K
V----------KKPD-----------------CFL-PFGVGRRKCLGETLAQMELYLFFS
TLLHEFDVCL
>ApCYP301A1
PWPI--IGNTWRMLPIIGP----YQISDLANVSYILYKQY--GKI-AKLGNLVGRP-DLL
F--VYDADEIEKVYRQE--GDTPFR--PSMPC------LVKYKSQVRGQFFGRL---PGV
VGVHGEA-----WRE-FRTKVQKPVLQP------QTVKKY--IQPIEEVSDYFIKRMQEM
KNENSEM------------PADFD--------------N-EIHKWALECIGRVALDARLG
CLNPD----------LPKNSEPQKIID--AAKYALRNVALLELKYPFWRYLP---STLW-
-KKYVSNMDYFIEICM--KYIDDAM-------L---------------------------
-------------------------------------RLKNKSQSVNESELSLVERILAN
EPD--------------------------PKTAYILALD--------LILVGIDTISMAV
CSMLYQIATRPEEQEKIHQEILKIL--PNKD--DKLDASKLE-KMVYLKAFI-KEVLRMY
STVIGNGRTLQ-KDMVIC-------GYRIPKG----------------------------
------------------------------------------------------------
-----------------IQLVFPTIVTGNMEEYVTDCKQFKPERWLKQ--------ST-D
Y----------IHPF-----------------ASL-PYGHGPRMCLGRRFADLEMQVFLA
KLIRSHKLEY
>ApCYP301B1
SLPL--LGNNWRFMSYIGD----YKVTEIDKLSLRLWKEY--GDI-VKIEKLLGRP-DMV
F--LYDADEIEKVFRNE--ELMPHR--PSMPS----------------------------
------------LNY-YKHVLRKDFF--------GDLAGV-------------IAVIKKI
KNKDQEV------------PDDFL--------------N-EIHKWSLESIAKVALDQKLG
CLEDEH----------AVDSDTQNLIDA-INTFFANVPELELKIP-FWKLFS---TPTW-
-RKYINALDTITNVTS--KHINRSM-------D------RLLSQK---------------
----------------------------------------SFCPDSQSSLLQRVLSLDPS
N----------------------------PKLAQILSLD--------MFIVGIDTTSAAL
ASILYQLSRHPDKQKKLREEIRTVL--PNAD--SKLTSSKLE-QLQYLKACI-KETLRMY
PVVIGNGRCMT-KETIIS-------GYKIPKG----------------------------
------------------------------------------------------------
-----------------VQVVFQHYAISNSSKYFSQPDQFLPERWLKG--------SG-Y
K----------HHPF-----------------ASL-PFGYGKRMCLGRRFADLELQTVVS
KIFQNFEVKY
>ApCYP302A1
------------------------------------------------------------
------------------------------------------------------------
------------------------------------------------------------
--------------------------------------D---------------------
------------------------------------------------------------
------------------------------------------------------------
------------------------------------------------------------
------------------------------------------------------------
--------NHTPVTDRVLE------------------------RAVYAKAVV-KEMFRMN
PISVGVGRILP-EECVFS-------GYRVPAG----------------------------
------------------------------------------------------------
-----------------TVVVTQNQVSCRLEEYFRRPNEFVPERWIKG--------SAEY
EP---------VSPY-----------------LVL-PFGHGPRTCIARRLSEQFLQVVLI
KIVRNFEMTW
>ApCYP305A1
WIPF--VGNTYQLSKLAAT------KNGQYLAFEELRQRY----KSDIIGLKLGRE-YVV
I--VFGNDLLNETFHR---DEFQGR--PDNFF------MRLRTMGKR----------RGI
TMTDGDL-----WKV-HRSFAVRHLKLL------GLGQRR-VDELIHDEYQLMVDRLFDA
TKSVTPTL--------------------------------YLQSAVMNVLWELTAGTKFE
-----D---------PKLLTLMRK-----RSSAFDMAGGLLNQIPWLRYLAP----TRTG
FSLITEINQQLYSLIS--NIIVEHK-------K---------------------------
-----------------------------------------TITHTTRDFIDAYLNQMKK
EEI----------------YNTMFT----EEQLIAVCLD--------LFIAGSSTTSSTL
DFAILAMARWPDVQAKVQSTLDEIQ--PPGT---YITAEQIL-KNRYVEAVL-LETKRLN
HVTPIIGPRRVLRNTNLN-------GYNIPKN----------------------------
------------------------------------------------------------
-----------------TTILMSLYSVHQDQLKWGDPEVFRPERFMDT--------NGKI
N----------TTED-----------------MYF--FGFGKRRCPGEALAQRFVNLAFA
NLIHDFTIEI
>ApCYP305E1
WIPF--VGNTYQLSKLAAT------KNGQYLAFEELRQRY----KSDIIGLKLGRE-YVV
I--VFGNDLLNETFHR---DEFQGR--PDNFF------MRLRTMGKR----------RGI
TMTDGDL-----WKV-HRSFAVRHLKLL------GLGQRR-VDELIHDEYQLMVDRLFDA
TKSVTPTL--------------------------------YLQSAVMNVLWELTAGTKFE
-----D---------PKLLTLMRK-----RSSAFDMAGGLLNQIPWLRYLAP----TRTG
FSLITEINQQLYSLIS--NIIVEHK-------K---------------------------
-----------------------------------------TITHTTRDFIDAYLNQMKK
EEI----------------YNTMFT----EEQLIAVCLD--------LFIAGSSTTSSTL
DFAILAMARWPDVQAKVQSTLDEIQ--PPG---TYITAEQIL-KNRYVEAVL-LETKRLN
HVTPIIGPRRVLRNTNLN-------GYNIPKN----------------------------
------------------------------------------------------------
-----------------TTILMSLYSVHQDQLKWGDPEVFRPERFMDT--------NGKI
N----------TTED-----------------MYF--FGFGKRRCPGEALAQRFVNLAFA
NLIHDFTIEI
>ApCYP306A1
GVPI--FGYLPWLN-----------PTEPYKTLTALASKY--G---PIYSIQMGKH-FAV
V--MSDPTLVRMALAR---NELADR--TNFEV------VNEIMQE------------HGL
IFTHGPL-----WKE-QRKFVCNWLKVIGVTKFGDKKNNL--QLLIADAVSTTISKLRQS
NNRP---------------IDTGT----------------FFLVHIGDFINLIVLGKAW-
---PED---------DPNWIYLRNLAE--DGSKKFAIATPLSVLPILKIIPK----YRNT
VFEVIEGVKNTHLIYK--TLMEKRG-----------------------------------
-----------------------------------------NEIHESDDLMAMFMKEMTK
RKN--------------DKDSHYFT----EKQCCFLLSD--------LFGAGVETTVNTL
RWFLLYMALNQEIQNDLQKLLDSAC--TDG---GLIGLEQIE-SIPLLKACV-SETMRLR
PVAPSGIPRSVNTEITIS-------GYRIPKG----------------------------
------------------------------------------------------------
-----------------TMVLPLQWAMHHDEKYWTDPETFRPKRFLDD--------EG-N
M----------INHK-----------------AFM-PFQAGKRACVGDTLSYWILYLFGA
NIIHNFNVSA
>ApCYP307A1
AYPV--IGALHAMDGH---------RDKPFHRFTELSHKY--G---PVFSMTMGSM-PCV
I--VNDFDSIKEVLITNG-SKFGGR--PDFSR------YNVLFAGDRN---------NSL
ALCDWS------WLQETRRKIARKYCSPKVCS--SNYGLL--DSISSDELDVFLESLAAV
TIRGFECE-----------VQ-LK--------------K-QLLMACANMFIRFMCSTQFE
---YGD---------PKFQNMVRTFDEI---FWDINQGYAVDFLPWLKPFYA------GH
MRKLSKWSTQIRRFIM--DTVVSKR-----------------------------------
------------------------------------YAADDVDEQEPIDFTDALLMSLRK
EPG--------------------LK----MNHVLFELED---------FIGGHSAVGNMI
MLALSMVATRPHVAQAIRDEAEQVT--GGQ---RLVRLYDKP-DMPYTEATL-FETLRF-
-ISSPIVPHVATEDTTIK-------GFKISKG----------------------------
------------------------------------------------------------
-----------------TCIIINNYEINTSPAYWDNPEVFDPNRFVHR--------ESGT
KPCI-------RKPE-----------------YFL-PFSTGKRTCIGQQLVSGFGFVLLA
GILQRYEVKA
>ApCYP307C1
AWPI--IGHLYLMARYKVP----------YRVFDEIMADL--G---SVFRLDLGSV-PCV
V--VNGLNNIREVLMIKG-DHFDSR--PSFRR------FNQLF---------KGDKNNSL
AFCD--------WSQ-LQKTRRELLRAHTFPNTTSNMYTR-LDTCLKTELADLTDTLDTM
ANTEC--------------VD-IK--------------N-MLLHTCANVFMSYFCSTRFS
---------------RSYDKFREFIRNFDDVFYEVNQGAPCDFLPSLMPLYH------WH
FKKIRSWSSKIRNFME--TEIFNKR-------K---------------------------
--------------------------------------AAWVPGTKPVDFVDNLLDAVTQ
PDR-----------------DDGF-----DMDIGLFSLE--------DIIGGHSAITNFI
VKTLGFLVDRPDVQRRIQEESDAVV--RAS---GSVGLSDRS-QMPYTEAVV-YESLRL-
-IASPIVPHLANRDTSVD-------GVRIRKG----------------------------
------------------------------------------------------------
-----------------TTVFLNNYSLHMSPELWNNPEHYSPERFINA--------EG-R
L----------EKPE-----------------YFI-PFSGGKRSCMGYKLVQLLSFCTIS
TLLNKYTLLP
>ApCYP315A1
GLPL--VGTMFSILAAGGG-------RKLHEYIDKRHQKY--G---SVFREKLGSV-DAI
W--ISNPLDMKLLFAQE--GKFPKHILPEAWL------LYNDTYGQK----------RGL
YFMNGKE-----WWK-YRQIFNKVML--------KDLNVN-FIKSYKVVINDLLNEW---
ELSNGQV------------IPNLI--------------A-DLYKISISFMVAHLVGRVYD
---DCK---------NDLSNDINCLAQC-IQKVFQCTVKFTVIPAKTSKLLK---LNIW-
-NDFVIAVDNSIESAN--NLVSKLM-------S---------------------------
--------------------------------------------LNGDGLLNSVLNVHDI
P----------------------------IDMIKRLMID--------FIIAAGDTTAYST
QWSLYTLGLHKSIQNNLRHSLLKT---------------DFL-ECDYLNNIL-KEVLRMY
PLAPFITRIPP-SDIYLT-------DHKIPAN----------------------------
------------------------------------------------------------
-----------------SLVIMSMFTSSRNGKYFNSPNEFIPDRWNRL--------KN--
NKYNGV-----NEPF-----------------ATL-PYGFGARSCIGQKMAHVQMCLTLS
ECIKRYNIHT
>ApCYP353B1
RWPL--LGHTHLFIPKIGP----YDSQHLTEAMGDIERML--G---PVFKLMLGGK-TMV
V--TTRVEEAKTLFAHE--GKHPAR--PIFPA---LNLLRKKPFGT-----------GGL
VSENGVE-----WYR-LRKAIA-PLMSK------NIYESY--IPQHKKAAVDFIDYIKLN
RNKDKC-------------LKDMF--------------Y-HLTKFSVEAISIVSPGLRIK
CLN---------------TTMSECFVE--AGNKFMDGLYNTLKEPPIWKFYK--------
-TNAYRNLESSHSTCK--NFIDEYL-------K---------------------------
------------------------------------------QTHEHNALVNAINTNSNL
T----------------------------NTDINLLVLE--------IFFGGIDATATTL
AMTLFYISQDESVQKACEEDVLQG-------------------TNAYIKACI-KETLRLS
PTAGANARYLP-KTTVIG-------GYEIPAN----------------------------
------------------------------------------------------------
-----------------TLVMAFNSLTSTKEKYFKAPLEYQPSRWLRN--------SNIQ
K----------FDPY-----------------ASL-PFGHGPRMCPGRHVAMQEMTILLS
E---------
>ApCYP380C6
AYPI--IGAGLEFVGT---------PQQVIERIIKLFDIY--GS--EPFKVWMGTS-LGV
T--ISKPEDVQIVLNS---SKALEK--DQFYK------FFKNTVG------------EGL
FSAPVHK-----WRR-HRRLIT-PVFNA------NLLDQF--FPVFNEKNRILTRNLKKE
LGKTQP-------------FD-LW--------------D-YIADTTLDIICQTAMGYNLD
TQLNNE------------SEFAEALTKA-SELDSMRIYKPWLHPDIIFSIYG-------K
LTGLHNVYKTLHKLPN--QVIKEMK-------E---------------------------
-----------------------TYAQRKIDNKSNTIDVNDDDKKRLKVFLDTLLDLNEA
GAN--------------------FS----DEELRDEVVT--------MMIGGSETSAITL
CFCLLLLAIHPEIQDKVYDEIYEVL--GDGD--QTITIEDTT-KLVYLEQCL-RETLRLY
PIGPLLLRQLQ-DDVKIFSG-----DHTLPKG----------------------------
------------------------------------------------------------
-----------------TTCIISPICTHHIPELYPNPWSFNPDNFDAE--------NV-S
K----------RHKF-----------------SFI-AFSGGPRGCIGSKYAMLSMKVLVS
TFLRNYSVHT
>ApCYP4CH1
GSIF--IGMLPLFLQG---------PEQLILKGLKVYQKY----EKSLFKVWVLNN-LYI
V--LTRPEDIEMVLTN---PKLQKK--SKEYL-----VLQESIMG------------QGI
FSIDDIKK----WKS-NRKMVS-GGFNF------TIIKSF--IPIFYEESNVLNDILKQK
CDLKSNE------------CD-IS--------------V-PVSMATMEMIGKTALGVKFN
AQNGGR------------HRFVENLQTA-MHAWEYRISHPWYLSKTLFQLSS-------V
KKKHDQSQKIINEFTD--EIINKKL-------D---------------------------
------------------------ELNQNANNKNKVETDDEDVCRKTKTVIEILLGNYHE
MS---------------------------HEQIRDELVT--------IMIGGQETTAMAN
ACAIFMLAHHPDVQNKVFEELQSIFSTGDHN--RPPTYEDLQ-QMEYLERVI-KETLRIF
PPLPVFGRSLE-EEMKIG-------EHLCPAG----------------------------
------------------------------------------------------------
-----------------STLMVSPLFVHSSGQYYTDPEKFNPDNFLPD--------TC-R
G----------RHPY-----------------SFI-PFSAGYRNCIGIKYGILQMKTVIS
TLVRKNTFSP
>ApCYP4CJ1
LLPS--ITRSQWTSLILSLKLASFGPRDILPYFDNVIKKY--G---SLIHLKIIAR-HYI
I--INDPDDIKVLLSS---VQHITK--GPDYE------MLEPWLN------------KGL
LTSTDQK-----WHS-RRKLLT-NTFHF------KILETY--VPSLNKHSRSLVKNLINA
SDNGKS-------------IADID--------------S-HVTLCALDIVCETIMGVNLR
---TQE---------GKSMNYVKAIKNV-SQILIKRIFTFWYWNEIVFNLSS-------I
GREFRKSLKLLHDFTE--NVIRERR-------K---------------------------
-----------------------------ILENVEQKKVDENGKKRIYSFLDLLVGVSKE
NPG-------------------AMT----DKDIREEVDT--------FLFEGHDTSSIAI
TMAIIHLGLDQNIQNLVRDELYEIF--GDSD--RDATMEDLK-AMTNLERVI-KETMRLY
PSVTGITRTLK-QPLHLD-------KYTIPSK----------------------------
------------------------------------------------------------
-----------------SVMVVVPHLLHRDKNIYPNPEKFDPDRFLPE--------QC-N
G----------RHPY-----------------AYI-PFSAGPRNCIGQKFAMYQMKTVLS
TILRYTNVET
>ApCYP4G51
GLPL--LGNALDF------------MQDPHTIFEKIYERSFEFEKNSPIKMWIGPR-LLV
F--LTDPRDVEVILSS---NVYIDK--SPEYR------LFEPWLG------------NGL
LISTGDK-----WRA-HRKLIA-PTFHL------NVLKSF--VTLFNVNSRDTVSKLRKM
GSST---------------FD-IH--------------D-FMSECTVEILLETAMGVSKK
TQKKSG------------FEYAAAVMKM-CDILHMRHTNLWLKPDFIFNFTK-------Y
AKEQVGLLDLIHGLTN--NVLAKKK-------E------EFLKKK------SLMKEVSDI
PAASEEIVETSSTLEVEEVPYGNSFGQSAGLKDDLDVEDDGIGEKKRVAFLDLLIECSEN
GVV--------------------LS----DEEVREQVDT--------IMFEGHDTTAAGS
SFFLCLMGAHQDVQQKVVDELYSIF--GDSD--RPVTFQDTL-QMKYMERCI-METLRMY
PPVPIISRQIK-EKVKLG-E-----DITLPVG----------------------------
------------------------------------------------------------
-----------------ATIVIATFKIHRNEDVFPNPEVFNPDNFLPE--------KS-A
S----------RHYY-----------------AYV-PFSAGPRSCVGRKYAMLKLKIILS
TILRNFKINS
>ApCYP6CY1
PIPL--FGNFLNVALG---------KNHPLEFYNKIYHEF--AGQ-KYAGVFQMRT-PYL
M--VRDPEIINDVMIKNF-SSFPDR--GIYSD------FVAEPLT------------NNL
LLMENPQ-----WKI-IRNKLT-PAFTA------GKLKTM--YDQIKECGDELMKNIDID
LNRTSNE------------IE-VK--------------D-IMGKYSTDVIGTCAFGLKLN
AINDDE---------SPFRKYGKLIFK--PSLRVLMRELCVMITPALLKVVR-------L
KKFPTAATDFFHAAFN--ETMTYRL-------E---------------------------
------------------------------------------NNIVRNDFVHYLMQARND
LVL-----------NTDLPKHEKFA----ESQIVANAFV--------LFAAGFETVSSAI
SYCLYELALNKSIQDRVRKEIQLQL--SKNN--GQINHELLI-DLNYLDMVI-AETLRKY
PPLVALFRKAS-QTYRVPNS-----SLIIEKG----------------------------
------------------------------------------------------------
-----------------QKIIIPIYAIHYDNKYYSDPEKFIPERFSAE--------EK-A
K----------RPSG-----------------VYL-PFGDGPRICIDSEW----------
--LRNV----
>ApCYP6CY13
PVPF--FGNFFRSTLG---------FETINDTYHNIYKQF---PDKKFCGFYQMRT-PTL
M--IRDPELINNVLIKDF-SHFTDH--GLDMD------PSVNFLA------------SSL
FFTRGQK-----WKI-MRQKMS-AGFTS------GKLKLM--HSQIKDCSKEMIDYIDRK
SKTTDQ-------------FD-MH--------------D-IMNKYATDVIGTCAFGLKLG
SMKDED---------NEFRKFTKLLFK--PSFRLIFTNILSLISPKTSNILK-------I
KTSSPEVMEYFTTSFQ--NVIEYRE-------K---------------------------
------------------------------------------NNMDRNDVAQTLMRARKE
L---------------------KFT----EMDIISNAIL--------MYLAGAEPVSDTL
GFCLHELAINKHVQDKLRKHINTKR--KEHG--GEFTNDYLM-DLHYADMVL-TETLRKC
NGTIVLFRKAT-KAYQVPDS-----SLVIEKG----------------------------
------------------------------------------------------------
-----------------QQIIIPTYSIHHDPKYYTNPDVFDPERFSPE--------EK-S
K----------RPSS-----------------TEL-LFGDGPRFCIGKRLAELEMKLGLS
EIISKFEILP
>ApCYP6CY3
PIPL--FGNFLKVALA---------KDHPLEFYDKIYYKF---SGLKYGGLFQMRT-PYL
M--VRDPEIINNMLIKDF-SSFPNR--GIYSD------LAANPLS------------DNL
FFMENPR-----WKT-IRSKLT-PAFTS------GKLKIM--YDQIKECGDKLMKNIDND
LKGKNDE------------IE-VR--------------D-IMGKYSTDVIGTCAFGLKLN
SISDDE---------SPFRKYGKSIFI--PSLRTLFRELCLMVSPALLKVVR-------V
KDFPTDATAFFNAAFK--ETITYRL-------E---------------------------
------------------------------------------NKIVRNDFVNCLMQARND
LTL-----------NTNLPKHERFS----ESQIVANAFV--------MFAAGFETTSTTL
SYCLYELALNIHIQDKVRQEIQLKL--SKSD--GQIDNEFLM-GLNYLDMVI-AETLRKY
PPLIALFRKAS-QTYRLPD------NLILEKG----------------------------
------------------------------------------------------------
-----------------QKIVIPIYSIHFDSKYFEDPLKFNPERFSSE--------ER-A
K----------RPNC-----------------VYL-PFGDGPRTCIGKRFAELEMKLALV
EMLTKFEVLP
>ApCYP6DA1
PSPP--FGSLRDVVMGRVP---------LVDAIHSLYRRF--DGQ-RYFGIYEGRQ-PLL
V--VCDPQLVHTIMVKDF-RSFVDRNAGKVSF------VHDKLF-------------DHL
VNLRGEQ-----WKA-IRAKLS-PTFSA------AKLKSM--LGDINVCTARLIDNLNGQ
ITKNSGI------------VD-VS--------------E-ASAQFTTDTIGSCAFGLDCN
ALSNPD---------SEFRRTGRAIFTP-SLRSNLLNITRLVGFGRLLDVFR-------I
RGMSGNIYDFFDNLLD--TTMEQHK-------S---------------------------
------------------------------------------GENTRNDFIALLVKLKDE
EKQ-------------KEHGQKLFT----DDILAANSFV--------FFVAGFETTASTI
SYCLYELAMNPEIQVKLRENIKKTL--DAND--GKLAYDTLK-DMKYLDMVI-NETFRLH
PPVPVLNRVCT-QKYTITDS-----NITLNVG----------------------------
------------------------------------------------------------
-----------------DKLIIPTYSLHHDSKYYSDPEIFDPERFTEE--------NI-S
S----------RPHG-----------------TFL-PFGDGPRICIGLRFAMMEAKTGLA
EILSKFEVSP
>ApCYP6DD1
PVPL--FGNIKDHVTL---------KMTQGECLKNIYNDF---PREKFVGMYQLQT-PTL
L--LRDPETIRLFLVKSF-AHFTDR--GFSYD------GHREPLT------------KHL
VNLEGDT-----WKI-LRQKLT-PTFSS------GKIKSM--LGLLQGCGVQLIEYMDAT
IESGKTE------------FE-IR--------------D-LTAKFTTDVIGTCAFGLECN
SLKDSQ---------SEFRRMGCAVLN--SSASLALAKMVRVFFPKLFKALK-------L
RTFPAEVQQFFMGIVK--QTIDFRN-------T---------------------------
------------------------------------------NRVRRNDFIQLLLEIKNQ
NHN-----------QENAIKSIELT----EELIAAQVFV--------FFLAGFETSSTTL
SFCLHEMAVNQDIQNRVYDEINETA--NMYG--LPFSYEAIS-SMNYLEQCL-KETMRKY
PPVQALARVCT-KQFRVPGT-----DLDLDVG----------------------------
------------------------------------------------------------
-----------------TAVLIPVYAIHHDPQYYPEPDTFNPDRFAKDGDGG----GGDN
G----------RPSG-----------------VFL-PFGDGPRICIGMRFAMLEMKLALA
QFLHRYLVTL
>BmCYP15C1
PLPV--VGNLISVLWESRK------FKCHHLIWQSWSQKY--G---NLLGLRLGSI-NVV
V--VTGIELIKEVSNR---EVFEGR--PDGFF------YTMRSFGKK----------LGL
VFSDGPT-----WHR-TRRFVLKYLKNF------GYNSRF-MNVYIGDECEALVQLRLAD
AGEP---------------IL-VN--------------Q-MFHITIVNILWRLVAGKRYD
---LED---------QRLKELCSLVMR--LFKLVDMSGGFLNFLPFLRHFVP----RLIG
FTELQEIHNALHQYLRYQEIIKEHQ-------E---------------------------
----------------------------------------NLQLGAPKDVIDAFLIDMLE
SQD-----------------DKRAT----LDDLQVVCLD--------LLEAGMETVTNTA
VFMLLHVVRNEDVQRKLHQEIDDII--GRD---RNPLLDDRI-RMVYTEAVI-LETLRIS
TVASMGIPHMALNDAKLG-------NYIIPKG----------------------------
------------------------------------------------------------
-----------------TFILLSLYELLHHGPHWKDPETFRPERFLTK--------EG-N
I----------LQDE-----------------WLI-PFGIGKRRCIGEGLARSELFMFLT
HILQKFHLRI
>BmCYP18A1
GPPV--VGYLPF-------------LGVRHKTFLQLARNY--G---ALFSARLGNQ-LTI
V--MSDYKIIREAFRR---EEFTGR--PSTP-------LMHTLDG------------LGI
INSEGRL-----WKN-QRRFLHEKLREFGMTYMGNGKKLM--EDRIKNEIHELIVSLHRA
QGAP---------------ID-VN--------------P-LLALCVSNVICGITMSVRFS
---NGD---------VRFERLNHLIE---EGMRLFGEVHYGEYIPLYNYLPG----KALA
QEKVAKNRDEMFAFYQ--TLIDEHR-------E---------------------------
----------------------------------------TLDINNARDLIDVYLIEIEK
AKS-------------EGRAGELFEGRDHELQLKQILGD--------LFSAGMETIKSSL
LWMIVFMLRNPDVKRRVQEELDAVI--GRE---RLPSIDDIS-SLPYTETTI-LETLRLS
SIVPLATTHSPTRDVQIN-------GYKIPAG----------------------------
------------------------------------------------------------
-----------------SQVIPLINCVHMDPNLWDEPNKFNPSRFIDA--------TG-K
I----------RRPE-----------------YFM-PFGVGRRMCLGDVLARKEMFMFFS
CMMHQFDLEM
>BmCYP301A1
PIPI--LGNTWRMVPVIGQ----FDISEFAKVTKQFLDTY--GRI-VRLGGLIGRP-DLL
F--VYDADEIERMYRRE--GPTPFR--PAMPC------LVKYKSEVRKDFFGEL---PGV
VGVHGDQ-----WRR-FRSKVQRPILQP------QTVKKY--VAPIELVTEDFIKYMVDA
RDENGDL------------PHEFD--------------N-DIHRWSLECIGRVALDVRLG
CLSPQ----------LNSNSEPQRIID--AAKFALRNVAVLELKAPYWRYIP---TPLW-
-SKYVNNMNFFVEICS--RYINEAL-------E------RLKTKK---------------
-----------------------------------------VTSENDLSLLERVLRSEGD
-----------------------------PKIATIMALD--------LILVGIDTISMAV
CSILYQAATRLEQQDKMAEEIRRVL--PDPS--KPLSYSDLD-KLHYTKAFV-REVFRMY
STVIGNGRTLQ-DDDVIC-------GYHIPKG----------------------------
------------------------------------------------------------
-----------------VQVVFPTIVTGNMEQFVSDPLEFKPERWLEG--------GG--
K----------LHPF-----------------ASL-PYGFGARICLGRRFADLEIQVLLA
KLLSRYRLEY
>BmCYP301B1
PLPL--LGNTWRFTPYIGS----YSVEHIDRICVSLRAKY--GKCVKMAGL-LGRP-DML
F--VFDANEVERVFRGE--DAAPHR--PSMPS------LNYYKHTLRKDFFSAE---ENC
AGVHGDS-----WSA-FRTKVSRVALSA------GAAAQY--TAPVAEVADCFVERIRKI
RDENMET------------PEDFL--------------N-EIHKWSLESLGLIALDTRLG
CFEACE------------GSESQRLIDA-VKTFFLCVGELELRAPCGGSTPPPCSDERRC
FRHYPQVSVTLRHVD---KALEEIK-----------------------------------
------------------------------------------LNGSSKSLLQDLVTAAG-
-----------------------------ARVAAVAALD--------MFLVGIDTTSTAV
ASILYQLSSRPHVQEKIYEEVTKAL--QG----RPMSPGDLN-QMPYLKATV-KEVLRMY
PVVIGNGRQLT-KDTVIC-------GYNIPKG----------------------------
------------------------------------------------------------
-----------------TQVIFQHYVMGNSEEYFKDASQFRPERWLKR--------TA-Q
R----------HHAF-----------------ASL-PFGYGKRMCLGRRFAELEIHTVIC
KLLQKYKLEY
>BmCYP302A1
SYPI--IGTLHKYLPLIGD----YDAEALDKNAILNWRRY--G---SLVREKPIVN--LV
H--VYDPDDIEAVFRQD--HRYPAR--RSHTA------MNYYRTNKPNVYNT-----GGL
LRSNGPD-----WWR-LRSIFQKNFTSP------QSVKTH--VSDTDNIAKEFVEWIKRD
KVSS---------------KNDFL--------------T-FLNRLNLEIIGVVAFNERFN
SFALSE---------QDPESRSSKTI---AAAFGSNSGVMKLDKGFLWKMFS-----TPL
YKKLVNSQIYLEKIST--DILIRKI-------N---------------------------
-------------------------------------LFESDDSKNDKSLLKTFLQQPQL
D----------------------------HKDIMGMMVD--------ILMAAIDTTAYTT
SFVLYHIARNKRCQDEMFEELHTLL--PKKD--DEITADVLS-KASYVRSSI-KESLRLN
PVSIGIGRWLQ-KDIVLK-------GYSIPKGVIVTQNMTSSRLPQFIRDPLTFKPERWM
RGSPQYETIHPFLSLPFGHGPRSCIARRLAEQNICIILMRLIREFEIQWAGEELGVKTLL
INKPNKPVSLNFIPRSSTHIVFPHYVLSNEERYFPSPHEYVPERWLRE--------ND-I
AGVCRKQKEIGIHPF-----------------ASL-PFGFGRRMCVGKRFAEVELQLLLA
RIFQKYNVLW
>BmCYP306A1
GLPI--VGYLPFIDRY-----------HPHITLTNLSKTY--G---AIYGLKMGSI-YAV
V--LSDHKLVGDTFSK---DSFSGR--APLYL------THGLMNG------------NGI
ICAEGGL-----WRD-QRKLITSWLKSFGMSKHSVSREKL--EKRIASGVYEILENIEKT
SDAA---------------LD-LP--------------H-MLTNSLGNVVNEIIFGFKFP
---PED---------KTWQ-WFRQIQE--EGCHEMGVAGVVNFLPFIRHVSP---STRKT
IEVLVRGQAQTHTLYA--SMIDRRR-------K------MLGLEK---------------
PKGAEYAPHENLLKLYPNGHIKCIKYSKVSPNTEHFFDPNTLIPTEGDCILDNFLLEQKK
RFE------------SGDPTALYMR----DEQLHFLLAD--------MFGAGLDTTSVTL
AWFLLYMALFPEEQEEIRKEILSVY--PYD---DDVDSS----RLPLLMAAI-CETQRIR
SIVPVGIPHGCIEDAYLG-------NYRIPKN----------------------------
------------------------------------------------------------
-----------------AMVIPLQWAIHMDPNVWEEPEKFKPRRFLAQ--------DG-S
L----------LKPQ-----------------EFI-PFQTGKRMCPGDELSRMLSCGLVS
RLFRKQRIRL
>BmCYP307A1
CWPI--IGSLHLLGG----------HESPFQAFTELSKKY--G---DIFSVKLGSA-DCV
V--VNNLSLIREVLNQNG-NVVAGR--PDFLR------FHKLFAGDRN---------NSL
ALCD--------WSNLQLRRRNLARRHCGPKQHTDSHARIGTVGTFESV--ELIQTLKGL
TSRSDAS------------ID-LK--------------P-ILMKSAMNMFSNYMCSVRFD
---------------DEDLEFQKIVDHFDEIFWEINQGYAVDFLPWLAPFYK------KH
MEKLSNWSQDIRSFIL--SRIVEQR-------E---------------------------
--------------------------------------INLDTEAPEKDFLDGLLRVLHE
DPTM-------------------------DRNTIIFMLE--------DFLGGHSSVGNLV
MLCLTAVARDPEVGRKIRQEIDAVT--RGK---RPVGLTDRS-HLPYTEATI-LECLR-Y
ASSPIVPHVAT-ENANIS-------GYGIEKG----------------------------
------------------------------------------------------------
-----------------TVVFINNYVLNNSEQYWSEPEKFDPSRFLEKTRVRT---RRNS
QCDSGLESDSERAPVGKPDVEREMLSVKKNIPHFI-PFSIGKRTCIGQTMVTSMSFTMFA
NIMQSFEVGV
>BmCYP314A1
PLPF--LGTRWLFWSRYKM-------NKLHEAYADMFKRY--GP--VFMETTPGGV-AVV
S--IAERTALEAVLRSP--AKKPYR--PPTEI------VQMYRRSRP-----DRYASTGL
VNEQGEK-----WYH-LRRNLTTDLTSP------HTMQNF--LPQLNTISDDFLELLNTS
RQSDGTV------------YA-FE--------------Q-LTNRMGLEAVCGLMLGSRLG
FL-------------ERWMSGRAMALAA-AVKNHFRAQRDSYYGAPLWKFAP---TALY-
-KTFVKSEETIHAVPD--RIVSELM-------E------EAKSKT---------------
-----------------------------------------TGMAQDEAIQEIFLKILEN
PAL-D------------------------MRDKKAAIID--------FITAGIETLANSL
VFLLYLLSGRPDWQRKINSELPPY---------AMLCSEDLA-GAPSVRAAI-NEAFRLL
PTAPFLARLLD-SPMTIG-------GHKIPPG----------------------------
------------------------------------------------------------
-----------------TFVLAHTAAACRREENFWRAEEYLPERWIKV--------QE--
-----------PHAY-----------------SLVAPFGRGRRMCPGKRFVELELHLLLA
KIMQKWRVEF
>BmCYP315A1
SLPI--IGTKFDLFSAGGG-------KNLHKYIDMRHKQL--GP--IFYERLTGKT-KLV
F--ISDPTHMKSLFLNLE-GKYPAHILPEPWV------LYEKLYGSK----------RGL
FFMDGED-----WLI-NRRIMNKHLLRE------DSDVWL--RAPIRTAVFHFICNWKLR
AQSGN--------------FSPNL--------------ESEFYRFSTDVILAVLQGNSAL
--LKPT---------PEYEMLLLLFSEA-VKKIFSTTTKLYALPVEFCQRWN---LKVW-
-RNFKQSVDDSISIAQ--KIVYEML-------H---------------------------
----------------------------------------------TKDAGDGLVKRLKD
ENM-S------------------------DELITRIVAD--------FVIAAGDTTAYTS
LWILFLLSNNTEILTEMND------------------------NDQYVKNVV-KEAMRLY
PVAPFLTRILP-KQCVLG-------PYLLEEG----------------------------
------------------------------------------------------------
-----------------TPVIASIYTSGRDEQNFSKADQFLPYRWDRN--------DQRK
KDLVN------HVPS-----------------ATL-PFAFGARSCIGKKMAMLQMTELIS
QIVKNFDLKS
>BmCYP4G22
GLPL--LGNALEFVGG---------SADIFRNIVQKSADY---DHESVVKIWIGPR-LLV
F--LYDPRDVEVILSS---HVYIDK--AEEYR------FFKPWLG------------NGL
LISTGQK-----WRS-HRKLIA-PTFHL------NVLKSF--IDLFNANSRAVVDKLKKE
ASN----------------FD-CH--------------D-YMSECTVEILLETAMGVSKS
TQDQSG------------FEYAMAVMKM-CDILHLRHTKIWLRPDLLFKFTD-------Y
AKNQTKLLDIIHGLTK--KVIKRKKEEFASGKK---------------------------
PSNLNETATTSEPSTGKLTSVEGLSFGQSSGLKDDLDVDDDVGQKKRLAFLDLLLESSQS
GVA--------------------IS----DEEIKEQVDT--------IMFEGHDTTAAGS
SFFLSMMGIHQDIQDKVIEELDQIF--GDSD--RPVTFQDTL-EMKYLERCL-METLRLY
PPVPIIARQVN-QEITLSN------GKKIPAG----------------------------
------------------------------------------------------------
-----------------TTLVIATYKLHRRPDVYPNPNKFDPDNFLPE--------RS-A
N----------RHYY-----------------AFV-PFSAGPRSCVGRKYAMLKLKVILS
TILRNFRVIS
>BmCYP4G23
SIPI--FGNALTLMRKN--------PHELVNLALGYAQTF--G---NVIRVWLGSK-LIV
F--LVDADDIEIILNS---HVHIDK--ATEYR------FFKPWLG------------EGL
LISSGPK-----WRS-HRKMIA-PTFHI------NILKSF--VGIFNQNSNNVVEKLKSE
VGKT---------------FD-VH--------------D-YMSGTTVDILLETAMGISRK
TQDESG------------FDYAMAVMKM-CDIIHQRHYKFWMRSEIVFKLTS-------F
FKQQTKLLGIIHGLTN--KVIKNKK-------E------TYLENK----------AKGII
PPTLEEFTHHSGEILANNAKTLSDTVFKGYRDDLDFNDENDVGEKKRLAFWDLMIESSQN
GTN-------------------KIS----DHEIKEEVDT--------IMFEGHDTTAAGS
SFVLCLLGIHQDVQARVYDELYQIF--GDSD--RPATFADTL-EMKYLERVI-LESLRLY
PPVPVIARKLN-RDVTISTK-----NYVIPAG----------------------------
------------------------------------------------------------
-----------------TTVVIGTFMLHRQPKYYKDPEVFNPDNFLPE--------NT-Q
N----------RHYY-----------------SYI-PFSAGPRSCVGRKYALLKLKILLS
TILRNFRTIS
>BmCYP4M5
LSFI--LGNAPEIMMLSSV--------ELMKLARKFASRW--D---GIYRIWAFPL-SII
N--IYNPDDVEVIVST---TKHNEK--SSVYK------FLKPWLG------------DGL
LISKGEK-----WQQ-RRKILT-PAFHF------NILRQF--SVIIEENSQRLVESLEKC
IGKP---------------ID-IV--------------P-VVSEYTLNSICETSMGTQLS
--DKTE---------DAWKAYKDAIYEL-GPYFFQRFTRVYLYFDIIFYLTS-----LW-
-RKMKKPLKSLHGFTS--TVIKERK-------I------YVEQNG---------------
---------------------------VKFGEDVNDDDLYIYKKRRKTAMLDLLIAAQKD
GEID-------------------------DHGIQEEVDT--------FMFEEHDTTASGL
TFCFMLLANHRAVQDKIVEEINYIM--GDST--RRANLEDLS-KMKYLECCI-KESLRLY
PPVHFISRNLN-EPVVLS-------NYEIPAG----------------------------
------------------------------------------------------------
-----------------SFCHIHIFDLHRRADIYEDPLVYDPDRFSQE--------NS-K
G----------RHPY-----------------AYI-PFSAGPRNCIGQKFAMIEMKSAVA
EVLRKYELVP
>BmCYP6AB5
PLPF--FGNNLRQFMQ---------KASMAMMATETYKKY---PEEKVVGFYRGTS-PEL
V--VRDPELIKRILVTDF-SSFYARGFNPHKK------VIEPLL-------------KNL
FFADGDL-----WRL-IRQRFT-PAFST------AKLKAM--FHIITERAEKLQMIAENE
AYEN---------------FCDVR--------------E-LMARYTTDFIGACGFGLNID
SLSDEN---------SQFRKLGKRIFK--RDLSDAVRAALKLMFPELCKHLT--------
-FLTPELEKSMTYLVQ--NVIREKN-----------------------------------
-----------------------------------------YKPSGRNDFIDLMLELKQK
GKLLGESIEAKNANGTPKQVELEFD----DLLMTAQVFV--------FFGAGFETSSTAS
SYTLHQLAFNPECQEKTQKEIDEVL--SKHN--NKITYDAIK-EMTYLEMAF-NEAMRLY
PSVGYLVRMCTVPEYTFPEI-----NLTINED----------------------------
------------------------------------------------------------
-----------------VKLMIPIQAIQKDEKYFKDPERFHPERFSSG--------AK-A
N----------LKPY-----------------TFL-PFGEGPRACVGERLGQMLSMAGLV
AVLQKYTVEP
>BmCYP6B1
ALPV--VGHILSVVLF---------REQGGMCFKRIYDTY---TDQRFLGTHQFYQ-RTL
V--IRDPELIKRVCVNDF-QHFVDR--GFFFN------KEVDPLA------------GSV
LFLRGNE-----WKK-LRAKIS-PIFSP------NKLRGM--FPLIDNTADEFVIRLRKR
IKNKNKD------------IENVDSNSNIEDAYALVDSEELVGGYTADAIVPCAFGLKSL
VMDKPD---------DPFAVALQAFYE--KSLYNVFEKTMRQFWPAFVLFFR-------M
RIIPKKTHDFFHNVVT--SVLRARE-----------------------------------
----------------------------------------SGEQEKRGDFIDMMMNLRND
DAN---------NKKTDDPDEVEIT----DIVISANAFI--------IFLGGFETTSSTL
AFLFLELAADQRVQEKMRQEIREVL--SRND--GKMTFEILQ-ELIYMEMVI-QETLRLY
PPFPSIQRMCT-KDYLIPGT-----EKVVEKG----------------------------
------------------------------------------------------------
-----------------TIVLFPTLGIQRDNQYFERADDFYPERWSGG-----------F
V----------PPPG-----------------VYM-PFGDGPRYCIGKRFAMIQMKCCLV
KVLQYVVITP
>BtCYP18A1
GVPF--LGYLPFM------------TSDRHLQFSDLAKKY--G---GLFSTKVGNQ-LIV
I--ISDYKLIRETFRK---EEYTGR--PRDQ-------LTNIIEG------------YGV
INCDGRL-----WKN-QRKFLHSHLRSFGMTCMGKGKQNM--QLRIMREVNVFLRNLCRS
EGNP---------------LD-LN--------------S-PLALSASNVICSIIMNIRFH
---LND---------PRFQRYTHLIEE--GFKLFGGVMQYVNFIPILGYLPG----QQKT
KQKIEANRAEMAQFFE--EIVQEHR-------K---------------------------
----------------------------------------TFDNGNIRDVVDAYLQEIEV
AEE-------------EGRTDELFEGKDHNRQMHQIIGD--------LFTAGMETVKTTL
QWAVVFMLHHPEIAKQVQEELDQVV--GRH---RLPNLQDLP-FLPFTESTL-LEVLRRS
SIVPLGTPHAVTRDVQLN-------GYTIPKD----------------------------
------------------------------------------------------------
-----------------TQVVPLLHAVHMDPDLWESPEKFMPTRFLNS--------EG-K
V----------TKPE-----------------YFL-PFGVGRRMCLGEVLAKMEIFLYFT
SLLHVFDISV
>BtCYP301A1
PIPI--LGNTWRLLPVIGQ----YDISDLADVSHKLYRDY--GKI-VRLGGLVGRP-DLL
F--VYDADEIEKVYRNE--GATPFR--PSMPC------LVHYKSQIRKDFFGRL---PGV
VGVHGEP-----WRE-FRTKVQKPCLQI------QTVKKY--IEPIEDVTNYFLTRMIEM
RDSKDEL------------PADFD--------------N-EVHKWSLECIGRVALDARLG
CLDPN----------LPADSEPQKIID--AAKYALRNVAILELKFPFWRYIPARISPLW-
-NRYVGNMDYFIEICM--KHINEAV-------D---------------------------
-----------------------------------RLKTKSVVNENDLSLVERILASEPD
-----------------------------PKTAYVLALD--------LILVGIDTISMAV
CSMLYQLATRPEEQEKLYQEMVRIL--PNPD--EKLTAAKLD-QMHYLKAFI-KEVLRVY
STVIGNGRTLQ-ADTVIC-------GYKIPKG----------------------------
------------------------------------------------------------
-----------------VQLVFPTIVTGNMPDYVSQPDKFYPERWMKQL-------DGGQ
ENY--------IHPF-----------------ASL-PYGHGPRMCLGRRFADLEMQVLLA
KLIRSYRLEY
>BtCYP302A1
---------------------------------MELRKGFQKG-----------------
---LSRVQDVRLFL----------------------------------------------
-----------------------------------------------PEINSIMQDFIEL
RLKSQSH------------HDDFL--------------P-DLSRLFLELTVSISFGERLN
SFSLEE---------KDPSSKSSRLID--AAFTVNSCILKSDNGPQLWKRFR---TPIY-
-QKFEAAHSYLEKVGC--ELIEKKE-------K------ELKKKS---------------
----------------------------------------SDDSVEKLSLVEQYLRAISS
PSS-------------------KLD----IKDVNGIGID--------FLLAGIDTSSYTS
SFALYHLAKNRESQDLVHKEVKKLM--NNHNSDGTITAEMLK-NASYTKAVV-KEVLRMN
PISVGIGRILA-KDAVLS-------NYFVPKG----------------------------
------------------------------------------------------------
-----------------TTVVTQNQVSCRLPEYFKNPEEFRPERWLKT--------SPLY
QP---------VSPY-----------------LVL-PFGHGPRACIARRLVEQELCVLIM
KVMKDFQIEW
>BtCYP305A1
GLRF--IGNVPLIKRLSRE------KGGLHLAFSSLAEQF----KTSILGLQLGSD-LVG
A--VFSEDNLAAVHLD---EVFNAR--PNDFF------SRLRSFGVC----------KGV
TFTDGDL-----WLE-HHKFALKHLHQL------GFGKVK-VKNLIKEEISHFVELLNNQ
RDDVC-----------------IT--------------K-YLARLVLNVLWTVVAGTRFS
---LDD---------PKLGRLLELMNS--RSKAFDFSGGLLNRFPWMRFLAP----EKSG
YKLISNLNSELRNFLM--DEIEKHK-------G---------------------------
-----------------------------------------TRTDEVRDFMDLYLKKIDA
PGT----------------DKGIFN----EDQLVAVCLD--------FFIAGSHTTSDTL
GFALLAMTRCPDVQGKVQRCLDAAV--LPG---TAPDFTEEK-GMNYVSAVL-LEAMRSC
FVAPTSGPRRATRTTTVG-------GYTIPQG----------------------------
------------------------------------------------------------
-----------------TTVLMSIHSILNDKKRWSDPEVFRPERFLDN--------DGNI
T----------NSDR-----------------LYF--FGRGKRRCIGEALARNFIFQFFT
SLLYHFEFSA
>BtCYP306A1
GLPV--IGYLPWID-----------PKKPHITLTNLVSKY--G---KIYSLKFGNL-TTI
V--LADPVLIREAFRK---DVFSGR--ADLYV------THGIMEG------------YGL
IVPEGER-----WKE-QRQFAVSTLRDLGMVKFGAKRSHM--EQRIMKGVQALFRSLDAF
GGSD---------------VD-LT--------------H-PLFHSVGTVMYSLVLGKTWD
---HDD---------PMWIWLREKME---EGVQMMQVAGPINFLPWLRFIPK----FRKM
IEFLISGKKKEHALYE--QFFKENQ-------G---------------------------
------------------------------------------ILGEADSLATAYRLEMER
RQD-------------SPQGSHSFV----REQCDHFLAD--------LLGAGTDTTCTSI
KWFLLLLVIHPQVQAEIQEELEQLE--CVD---GLIGLEGME-DAVLLRAAF-AESMRLR
PLTTLGIPHATRAATDLA-------QFHIPER----------------------------
------------------------------------------------------------
-----------------SMVIPLLWAINMDPQLWTDPLEYRPRRFIDE--------NG-R
F----------AKPD-----------------HFM-PFQVGKRMCLGDELARMMTFLFCA
NVLHRYKITS
>BtCYP307A1
PLPI--LGNMHLLGKY----------EVPFQAFNDLKEIY--G---DIFQLTLGSF-QCI
V--VNNYQLIKEVLITKG-AIFGGR--PDFKR------FHKLFGDDRS---------NSL
AFCD--------WSY-VQETRRKLARRFCSPKTASKNCDL-LYTVGFHEAQLFLDELNHE
LEESPV-------------VD-IK--------------P-LVMRACANMFTQYMCSKRFA
---YQD---------KDFQRMVRNFDEI---FWDVNHGYAVDFLPWLLPLYK------GH
MSKLSGWAQDIREFLL-ANIVDERA-------A---------------------------
-------------------------------------RINATKDPEAEDFTDALLIHLKE
DPVL-------------------------TWEHVMFELE--------DFIGGHSAVGNLV
MLCLVNIIKHEEVAAKIRSELDRVT--GRS---RNVDLFDKP-RLPYTEATI-FETLRV-
-ASSPIVPHVATEDTELA-------GYAVPKN----------------------------
------------------------------------------------------------
-----------------TVVFVNNLDFNLSEEYWEDAAAFKPERFIND--------KG-E
V----------VKPA-----------------HFI-PFSTGKRTCIGQKLVLGFSFILLA
SIVQHFDIGP
>BtCYP315A1
QWSA--ALHRLSVMQQSRF------GKQLHKYVDKLHDKY--G---PIFRESLGPV-TAV
F--ISDPHEMRRVFAHE--GRYPIHVLPEAWL------HYNKIHKTE----------RGL
YFMNGEE-----WML-YRKLLNPLLLKN------YDGQHI--LDNCELMVNRLIDEWYAL
SDDGE--------------ILNLE--------------Q-KLYELSILFMVAVIVGSSFP
KHVREV---------RPWTGILAKSVGD-IYKESVALSQISVEFAAKWRLPA--------
WRRFSTVVGTSFEISN--ELIKTMD-----------------------------------
------------------------------------------KIVSSDGLLYQLRQCNIP
-----------------------------QEKINTIILD--------FILAAGDTTATTT
QWAMYLLSTHDDIQTKVKEEF------------ENSNLRETC-ESDLMRGIV-RETMRLY
PVAPFIARFLP-QDLKVFD------SYIIPAG----------------------------
------------------------------------------------------------
-----------------EMIILSVYSSGRNGLYFPDPDEFIPSRWERD--------EQTG
SLKGV------VDPF-----------------ATL-PYAMGARSCIGRKIAQTQICFSLA
TIFKQYEVLP
>BtCYP4G68
GLPL--IGNAYEFMGD---------SNKIFENIYVKSFEY--AKDGAPAKCWIGPR-LIV
F--LTDPRDVEIILSS---SVYIDK--APEYR------FFQPWLG------------NGL
LISTGET-----WRA-HRKLIA-PTFHL------NVLKSF--MGLFNTNSRLAVEKMRKE
GTKA---------------FD-VH--------------H-YMSEATVEILLETAMGVDKG
TQEASG------------FEYAAAVMKL-CDILHLRHTKVWMRPDFLFNMTK-------Y
AKEQVKLLDFVHGLTI--NVMAKKK-------A------AFLENKQAALESGNSADKTKT
TEAAPQKSEPATKEKEVTDTVKGLSFGQSSGLKDDLDVDEDIGEKKRQAFLDLLIESADN
GNV--------------------LT----DKEVREQVDT--------IMFEGHDTTAAGS
SFFLCIMGVRPDIQEKVVEELEQIF--GDSD--RPCTFQDTL-EMKYLERCI-METLRMY
PPVPIIARELQ-QEVQLKST-----NVSVPAK----------------------------
------------------------------------------------------------
-----------------CTVIIGTLKLHRNPKIYPNPEHFDPDNFLPE--------KT-S
N----------RHYY-----------------AFV-PFSAGPRSCVGRKYAMLKLKILLS
TILRNYKVYS
>BtCYP6CM1
QSPAQSIVRTFRLVLR---------MDSFTDNFYRVYKAF---DGHPYVGSLELTK-PIL
V--VRDPELARIVLVKSF-SSFSGR--LKSPD------TTLDPLS------------NHL
FTLNGEK-----WRQ-VRHKTA-TAFST------AKLKNM--FHSLKDCAREMDAYMERA
IGDKGDVE-----------FDAFK----------------VMSNYTLEVIGACAMGIKCD
SIHDEE---------TEFKRLSRDFFR------FDARRMIFTLLDLLHPKLP-------V
LLKWKAVRPEVENFFR--EAIKEAA-------S---------------------------
--------------------------------------LKESEAAARTDFLQILIDFQKS
EKA--------SKTDAGNDTELVFT----DNIIGGVIGS--------FFSAGYEPTAAAL
TFCLYELARHPQVQAKLHEGILAVK--EKLG--DDIEYENLK-EFKYANQVI-DETLRLY
PASGILVRTCT-EPFKLPDS-----DVVIEKG----------------------------
------------------------------------------------------------
-----------------TKVFVSSYGLQTDPRYFPEPEKFDPERFSEE--------NK-E
K----------ILPG-----------------TYL-TFGDGPRLCIAMRLALMDVKMMMV
RLVSKYEIHT
>BtCYP6D1
TFP---LGHDAFSCLT---------SASPLVAFDRIYREN---ADEDLVGFFATSC-PFI
L--IRDPRLIQRVFAKSFDKAFQTGIVPPEND------IETQF--------------TIN
FCSDRTA-----WRQ-SRSIMA-PVFSA------TRLNDL-TFGKLKTQVNRMWRHIEET
RLVGQP-------------TKAQF----------------IARNFVVDFLSTWHFGEDSN
SYRETA----------QIEQICETYYE--PRIRRLLAFWAQVHFPSLQIFES-------F
RFTSQKSKHAMGKFLR--RKMDHRM-----------------------------------
------------------------------------------AHGNCGDFVDLMKRMQSK
TCW------NAQSTSTLDLEDEGLN----MRQMIGLSFV--------LLVAGTDAVASVC
HLTLHLLSLYPEHQKKVQQEIDQGM--AKHGV-SELTLSVIQ-DLQFLEQCL-MGT----
-------------------------RYKFRKG----------------------------
------------------------------------------------------------
-----------------DKLMIIPYSINRDPKYFENPDDFEPDRFSPE--------NR-G
S----------MPPE-----------------TFL-TFGIGPRKCPGYRIGLHIAATFVA
SLLCKYTLKP
>DmCYP301A1
PIPI--LGNTWRLMPIIGQ----YTISDVAKISSLLHDRY--GRI-VRFGGLIGRP-DLL
F--IYDADEIEKCYRSE--GPTPFR--PSMPS------LVKYKSVVRKDFFGDL---GGV
VGVHGEP-----WRE-FRSRVQKPVLQL------STIRRY--LQPLEVITEDFLVRCENL
LDENQEL------------PEDFD--------------N-EIHKWSLECIGRVALDTRLG
CLESN----------LKPDSEPQQIID--AAKYALRNVATLELKAPYWRYFP---TPLW-
-TRYVKNMNFFVGVCM--KYIQSAT-------E------RLKTQD---------------
----------------------------------------PSLRAGEPSLVEKVILSQKD
-----------------------------EKIATIMALD--------LILVGIDTISMAV
CSMLYQLATRPVDQQKVHEELKRLL--PDPN--TPLTIPLLD-QMHHLKGFI-KEVFRMY
STVIGNGRTLM-EDSVIC-------GYQVPKG----------------------------
------------------------------------------------------------
-----------------VQAVFPTIVTGNMEEYVTDAATFRPERWLKP--------QH--
GGTPGK-----LHPF-----------------ASL-PYGYGARMCLGRRFADLEMQILLA
KLLRNYKLEY
>DmCYP302A1
RGPFG-MGNLYNYLPGIGS----YSWLRLHQAGQDKYEKY--G---AIVRETIVPGQDIV
W--LYDPKDIALLLNE---RDCPQR--RSHLA------LAQYRKSRPDVYKT-----TGL
LPTNGPE-----WWR-IRAQVQKELSAP------KSVRNF--VRQVDGVTKEFIRFLQES
RNGGA--------------ID-ML--------------P-KLTRLNLELTCLLTFGARLQ
SFTAQE---------QDPRSRSTRLMD--AAETTNSCILPTDQGLQLWRFLE-----TPS
FRKLSQAQSYMESVAL--ELVEENV-------R---------------------------
------------------------------------------NGSVGSSLISAYVKNPEL
D----------------------------RSDVVGTAAD--------LLLAGIDTTSYAS
AFLLYHIARNPEVQQKLHEEARRVL--PSAK--DELSMDALRTDITYTRAVL-KESLRLN
PIAVGVGRILN-QDAIFS-------GYFVPKG----------------------------
------------------------------------------------------------
-----------------TTVVTQNMVACRLEQHFQDPLRFQPDRWLQH--------RSA-
-----------LNPY-----------------LVL-PFGHGMRACIARRLAEQNMHILLL
RLLREYELIW
>DmCYP305A1
FVPW--LGNTLQFRKEASA------VGGQHILFERWAKDF----RSDLVGLKLGRE-YVV
V--ALGHEMVKEVQLQ---EVFEGR--PDNFF------LRLRTMGTR----------KGI
TCTDGQL-----WYE-HRHFAMKQMRNV------GYGRSQ-MEHHIELEAEELLGQLERT
EEQP---------------IEPVT----------------WLAQSVLNVLWCLIAGKRIA
--RQED---------GTLRRLLDLMNR--RSKLFDICGGLLAQFPWLRHVAP----DRTG
YNLIQQLNTELYGFFM--DTIEEHR-------R---------------------------
-------------------------------------QLAKDPSPAESDLIYAYLQEMKD
RSA--------------GGESSTFN----ETQLVMTILD--------FFIAGSQTTSNTI
NLALMVLAMRPDVQEKLFSQVTASVAAASTD--AFPHLSRRE-AFDYMDAFI-MEVQRFF
HITPITGPRRALWATKLG-------GYDIPKN----------------------------
------------------------------------------------------------
-----------------ATILISLRSVHLDKEHWKDPLEFRPERFIDS--------AG-K
C----------FKDE-----------------YFM-PFGMGRRRCLGDALARACIFSFLV
RIVQHFSVVL
>DmCYP306A1
GLPF--LGYLPFLD-----------ARAPHKSLQKLAKRY--G---GIFELKMGRV-PTV
V--LSDAALVRDFFRR---DVMTGR--APLYL------THGIMGG------------FGI
ICAQEDI-----WRH-ARRETIDWLKALGMTRRPGELRAR-LERRIARGVDECVRLFDTE
AKKSCASE-----------VN-PL--------------P-ALHHSLGNIINDLVFGITYK
---RDD---------PDWL-YLQRLQE--EGVKLIGVSGVVNFLPWLRHLPANVRNIRFL
LEGKAKTHAIYDRIVE--ACGQRLK-------EKQKVFKELQEQK---------------
------RLQRQLEKEQLRQSKEADPSQEQSEADEDDEESDEEDTYEPECILEHFLAVRDT
DSQ-------------------LYC----DDQLRHLLAD--------LFGAGVDTSLATL
RWFLLYLAREQRCQRRLHELLLPLG--------PSPTLEELE-PLAYLRACI-SETMRIR
SVVPLGIPHGCKENFVVG-------DYFIKGG----------------------------
------------------------------------------------------------
-----------------SMIVCSEWAIHMDPVAFPEPEEFRPERFLTA--------DG-A
Y----------QAPP-----------------QFI-PFSSGYRMCPGEEMARMILTLFTG
RILRRFHLEL
>DmCYP307A1
PWPI--IGNLHLLDRY---------RDSPFAGFTALAQQY--G---DIYSLTFGHT-RCL
V--VNNLELIREVLNQNG-KVMSGR--PDFIR------YHKLFGGERS---------NSL
ALCD--------WSQ-LQQKRRNLARRHCSP---REFSCF--YMKMSQIGCEEMEHWNRE
LGNQLVPGEP---------IN-IK--------------P-LILKACANMFSQYMCSLRFD
---YDD---------VDFQQIVQYFDEI---FWEINQGHPLDFLPWLYPFYQ------RH
LNKIINWSSTIRGFIM--ERIIRHR-------E---------------------------
--------------------------------------LSVDLDEPDRDFTDALLKSLLE
DKDV-------------------------SRNTIIFMLE--------DFIGGHSAVGNLV
MLVLAYIAKNVDIGRRIQEEIDAII--EEEN--RSINLLDMN-AMPYTMATI-FEVLR-Y
SSSPIVPHVAT-EDTVIS-------GYGVTKG----------------------------
------------------------------------------------------------
-----------------TIVFINNYVLNTSEKFWVNPKEFNPLRFLEP--------DNEK
LQLK-------RNIP-----------------HFL-PFSIGKRTCIGQNLVRGFGFLVVV
NVMQRYNISS
>DmCYP314A1
RIPF--LGTKWIFLLFFRR----YKMTKLHEVYADLNRQY--GDI--VLEVMPSNV-PIV
H--LYNRDDLEKVL--KYPSKYPFR--PPTEI------IVMYRQSRP-----DRYASVGI
VNEQGPM-----WQR-LRSSLTSSITSP------RVLQNF--LPALNAVCDDFIELLRAR
RDPDTLV------------VPNFE--------------E-LANLMGLEAVCTLMLGRRMG
FLAIDT---------KQPQKISQLAA---AVKQLFISQRDSYYGLGLWKYFP---TKTY-
-RDFARAEDLIYDVIS--EIIDHEL-------E------ELKKSA---------------
----------------------------------------ACEDDEAAGLRSIFLNILEL
KD---------------------LD----IRDKKSAIID--------FIAAGIETLANTL
LFVLSSVTGDPGAMPRILSEFCEYR--------DTNILQDALTNATYTKACI-QESYRLR
PTAFCLARILE-EDMELS-------GYSLNAG----------------------------
------------------------------------------------------------
-----------------TVVLCQNMIACHKDSNFQGAKQFTPERWIDP--------AT-E
NFTVNV-----DNAS-----------------IVV-PFGVGRRSCPGKRFVEMEVVLLLA
KMVLAFDVSF
>DmCYP315A1
GLPV--VGTLVDLIAAGGA-------THLHKYIDARHKQY--G---PIFRERLGGTQDAV
F--VSSANLMRGVFQHE--GQYPQHPLPDAWT------LYNQQHACQ----------RGL
FFMEGAE-----WLH-NRRILNRLLLN-------GNLNWM--DVHIESCTRRMVDQWKRR
TAEAAAIPLAESGEIRSYELPLLE--------------Q-QLYRWSIEVLCCIMFGTSVL
TC-------------PKIQSSLDYFTQI-VHKVFEHSSRLMTFPPRLAQILR---LPIW-
-RDFEANVDEVLREGA--AIIDHCI-------R---------------------------
-----------------------------------------VQEDQRRPHDEALYHRLQA
ADVP-------------------------GDMIKRIFVD--------LVIAAGDTTAFSS
QWALFALSKEPRLQQRLAKE-------RATN------------DSRLMHGLI-KESLRLY
PVAPFIGRYLP-QDAQLG-------GHFIEKD----------------------------
------------------------------------------------------------
-----------------TMVLLSLYTAGRDPSHFEQPERVLPERWCIG--------ETEQ
V----------HKSH-----------------GSL-PFAIGQRSCIGRRVALKQLHSLLG
RCAAQFEMSC
>DmCYP4G1
ELPI--LGQAHVAAGLS--------NAEILAVGLGYLNKY--G---ETMKAWLGNV-LLV
F--LTNPSDIELILSG---HQHLTK--AEEYR------YFKPWFG------------DGL
LISNGHH-----WRH-HRKMIA-PTFHQ------SILKSF--VPTFVDHSKAVVARMGLE
AGKS---------------FD-VH--------------D-YMSQTTVDILLSTAMGVKKL
PEGNKS------------FEYAQAVVDM-CDIIHKRQVKLLYRLDSIYKFTK-------L
REKGDRMMNIILGMTS--KVVKDRK-------E---------------------------
--NFQEESRAIVEEISTPVASTPASKKEGLRDDLDDIDENDVGAKRRLALLDAMVEMAKN
PDI-------------------EWN----EKDIMDEVNT--------IMFEGHDTTSAGS
SFALCMMGIHKDIQAKVFAEQKAIF--GDNML-RDCTFADTM-EMKYLERVI-LETLRLY
PPVPLIARRLD-YDLKLASG-----PYTVPKG----------------------------
------------------------------------------------------------
-----------------TTVIVLQYCVHRRPDIYPNPTKFDPDNFLPE--------RM-A
N----------RHYY-----------------SFI-PFSAGPRSCVGRKYAMLKLKVLLS
TIVRNYIVHS
>DmCYP4G15
GLPI--VGHLFDVIGP---------ASSVFRTVIRKSAPF-----EHIAKMWIGPK-LVV
F--IYDPRDVELLLSS---HVYIDK--ASEYK------FFKPWLG------------DGL
LISTGQK-----WRS-HRKLIA-PTFHL------NVLKSF--IELFNENSRNVVRKLRAE
DGRT---------------FD-CH--------------D-YMSEATVEILLETAMGVSKK
TQDKSG------------FEYAMAVMRM-CDILHARHRSIFLRNEFVFTLTR-------Y
YKEQGRLLNIIHGLTT--KVIRSKKAAFEQGTRGSLAQCELKAAALEREREQNGGVDQTP
STAGSDEKDREKDKEKASPVAGLSYGQSAGLKDDLDVEDNDIGEKKRLAFLDLMLESAQN
GAL--------------------IT----DTEIKEQVDT--------IMFEGHDTTAAGS
SFFLSLMGIHQDIQDRVLAELDSIF--GDSQ--RPATFQDTL-EMKYLERCL-METLRMY
PPVPLIARELQ-EDLKLNSG-----NYVIPRG----------------------------
------------------------------------------------------------
-----------------ATVTVATVLLHRNPKVYANPNVFDPDNFLPE--------RQ-A
N----------RHYY-----------------AFV-PFSAGPRSCVGRKYAMLKLKILLS
TILRNYRVYS
>DmCYP6A2
PHPL--YGNMVGFRK----------NRVMHDFFYDYYNKY-RKSGFPFVGFYFLHK-PAA
F--IVDTQLAKNILIKDF-SNFADR--GQFHN------GRDDPLT------------QHL
FNLDGKK-----WKD-MRQRLT-PTFTS------GKMKFM--FPTVIKVSEEFVKVITEQ
VPAAQNGA-----------VLEIK--------------E-LMARFTTDVIGTCAFGIECN
TLRTPV---------SDFRTMGQKVFT--DMRHGKLLTMFVFSFPKLASRLR-------M
RMMPEDVHQFFMRLVN--DTIALRE-------R---------------------------
------------------------------------------ENFKRNDFMNLLIELKQK
GRV--------------TLDNGEVIEGMDIGELAAQVFV--------FYVAGFETSSSTM
SYCLYELAQNQDIQDRLRNEIQTVL--EEQE--GQLTYESIK-AMTYLNQVI-SETLRLY
TLVPHLERKAL-NDYVVPGHE----KLVIEKG----------------------------
------------------------------------------------------------
-----------------TQVIIPACAYHRDEDLYPNPETFDPERFSPE--------KV-A
A----------RESV-----------------EWL-PFGDGPRNCIGMRFGQMQARIGLA
QIISRFRVSV
>DmCYP6D2
KIP---FGVMDTVMKQ---------ERSLGMALADIYARH----EGKIVGIYMLNK-RSI
L--IRDAQLARQIMTSDF-ASFHDR--GVYVD------EDKDPLS------------ANL
FNLRGAS-----WRN-LRQKLT-PSFSS------GKIKGM--FGTIDDVGDKLVQHLEGA
LDQSDE-------------VE-IK--------------D-VMTTYAVDIIGSVIFGLEID
SFRNPK---------NEFREISSSTSRD-ESLLLKIHNMSMFICPPIAKLMN-------R
LGYESRILTSLRDMMK--RTIEFRE-------E---------------------------
------------------------------------------HNVVRKDMLQLLIRLRNT
GKI-------------GEDDDQVWDMETAQEQLKSMSIEKIAAQAFLFYVAGSESTAAAS
AFTLYELSMYPELLKEAQEEVDAVLMKHNLKPKDRFTYEAVQ-DLKFLDICI-METIRKY
PGLPFLNRECT-EDYPVPGT-----NHIIAKG----------------------------
------------------------------------------------------------
-----------------TPILISLFGMQRDPVYFPNPNGYDPHRFDSN--------NM--
N----------YDQA-----------------AYM-PFGEGPRHCIALRMGKVNSKVAVA
KILANFDLVQ
>DmCYP6G1
PTPI--IGNTKVVFKM---------ENSFGMHLSEIYNDPRLKDE-AVVGIYSMNK-PGL
I--IRDIELIKSILIKDF-NRFHNR--YARCD------PHGDPLGY-----------NNL
FFVRDAH-----WKG-IRTKLT-PVFTS------GKVKQM--YTLMQEIGKDLELALQRR
GEKNSGSF-----------ITEIK--------------E-ICAQFSTDSIATIAFGIRAN
SLENPN---------AEFRNYGRKMFT--FTVARAKDFFVAFFLPKLVSLMR-------I
QFFTADFSHFMRSTIG--HVMEERE-------R---------------------------
------------------------------------------SGLLRNDLIDVLVSLRKE
AAA----------------EPSKPHYAKNQDFLVAQAGV--------FFTAGFETSSSTM
SFALYEMAKHPEMQKRLRDEINEAL--VEGG--GSLSYEKIQ-SLEYLAMVV-DEVLRMY
PVLPFLDREYESVEGQPDLSLKPFYDYTLENG----------------------------
------------------------------------------------------------
-----------------TPVFIPIYALHHDPKYWTNPSQFDPERFSPA--------NR-K
N----------IVAM-----------------AYQ-PFGSGPHNCIGSRIGLLQSKLGLV
SLLKNHSVRN
>PbCYP307A2
MYVM--HGYRY----------------RPFHRFTELARRY--G---PVYMMRMGGT-PCA
I--VSGYPAIKEVLIANG-PKFGGR--FAFAR------YDALFNGDRN---------NSL
ALCDWS------PLQETRRKIARMFCSPKLCS--SNYSLL--DSIASDELDTLLKELANT
TVGGSEQ------------VVHIK--------------P-LLLMSCANMFIQFMCTERFN
---YDD---------YKFQTMVQT-----GHLKKLAKWSVEIRGFIMDNIVS---KRRCY
IRAVAETDGQQHGTED--KYDDDTC-----------------------------------
----------------------------------------DDDEREPDDFTDALLMSLRN
EPQ--------------------LN----MDHIIFELED---------FIGGHSAVGNLV
MIVLSMLATRPHVIHRIRMEVEQVT--GGQ---RLIRLFDKP-DMPYTEATL-FETLRM-
-ISSPIVPRVATEDTTIA-------GHKIRKG----------------------------
------------------------------------------------------------
-----------------TGVIINNFELNTSPAYWDNPAVFEPDRFVQR--------GPET
KPCI-------RKPE-----------------HFL-PFSTGKRTCVGQQLVSGFGFVLVA
GILQRYDVRV
>PbCYP4G332
--------------------------------------------------MWIGPR-LMI
F--LTDPRDVEVILSS---NVYIDK--SPEYR------LFEPWLG------------NGL
LISTGDK-----WRA-HRKLIA-PTFHL------NVLKSF--VSLFNVNSRDTVDKLRKM
GSAE---------------ID-IH--------------N-FMSECTVEILLETAMGVSKK
TQKQSG------------FEYAEAVMKM-CDILHMRHTHLLLKPDILFNLTK-------Y
AKQQVRLLDLIHSLTN--NVLAKKK-------E------EYLKKK------SQIKEIPDT
PVQLEEVIE---TPEAVEVPYGNSFGQSAGLKDDLDVDDNDIGEKKRVAFLDLLIECAEN
GVV--------------------LS----DEEVREQVDT--------IMFEGHDTTAAG-
SFFLCLMGSHPDIQEKVVDELYSIF--GDSN--RPVTFQDTL-QMKYMERCI-METLRMY
PPVPIISRQLN-ENVKLTSR-----DIILPKG----------------------------
------------------------------------------------------------
-----------------ATIIIGTFKIHRNPETFPNPEVFNPDNFLPE--------RS-A
N----------RHYY-----------------AYV-PFSAGPRSCVGRKYAMLKLKIILS
TILRNFKIKS
>PbCYP4CK1
TLPV--FGNALQLNGS---------PSDFFRLLLEWHLKF--G---DTYQLWIGLR-PFI
A--MADADHIQQILNS---STHISK--NLEYD------LLIPFIG------------SGL
VTSSGDK-----WHL-RRKLLT-PTFHY------NILEEF--LPFIQKHCKILVDVLKKE
LTNTTG-------------FD-LK--------------P-YAKLAAFDIIGNTAFGYEIN
SQKNSE------------MEYVKAIDEI-TTIMQKRFITPWLKPNWLFNLTS-------L
SKRQNECINIVHTVTR--KVIKERR-------E---------------------------
------------------------NFKLHNNQMSDANKNEIPGKKYNRALLDLLLETSED
GTV--------------------LS----DADIQEEVDT--------FMFAGVDTSATTF
SWIMYVLGKHPEVQEQILDELNEKL--PNFDE-QTLSVNDLS-SLDYLDRII-KEVQRLY
PSVPFIGRQIY-EEFKIG-------EHTILPG----------------------------
------------------------------------------------------------
-----------------TSIFINVFALHRNSKHYKDPEKFDPDRFLKE--------NK-N
D----------RHIY-----------------SFI-PFSAGPRNCIGQRFALLLLKIAVA
TVIKSYKIRS
>PbCYP380Cf2
------------------------------------------------------------
------------------------------------------------------------
------------------------------------------------------------
------------------------------------------------------------
------------------------------------------------------------
------------------MTVKGQT-------S---------------------------
------------------------------------------------------------
---------------------------------------------------G--------
------------------------------------------------------------
-------------------------DLKIPKD----------------------------
------------------------------------------------------------
-----------------MSVVVSPMGTHHMAELYPNPWTFNPENFNP---------ENVA
K----------RHKF-----------------SFI-AFSGGPRGCIGSKYAMLSMKVLVS
TFMRNFSVHT
>PbCYP6CY98
PVPL--FGDAVKRVLG---------LEKQTELFDRIYRRF---PGARLCGFYQMRT-PYL
M--VRDPALVVAVTVTDF-AHFTDH--GFEEL-----DPSVNLLA------------RSV
FFSAGRR-----WRT-MRQKLS-PAFTS------GRLRGT--HGQITRCSEQLIAAVGRK
LDGGGGQ------------IE-VK--------------K-MVGNFATDVIGTCAFGLTLD
AIANDD---------SEFRRHASRLFRS-AGPVQTLKNVVAMLCPRLARFLR-------V
QLFPAETTGFFRSVFA--DVIRYRT-------D---------------------------
------------------------------------------NKVVRNDLAQTLIQARNE
LVL----------NPDPTTVKDKFT----DSDIIANAIL--------LFSAGTDTVSITT
SFCLYELALKKDIQDKLRAEINRAK--TKYD--GKFTNDFLM-DLQYAEMVL-NETLRKY
SITIALLRVAT-QNYQVPGE-----SLIIEKG----------------------------
------------------------------------------------------------
-----------------QKLVIPSFSIHHDPEYYPNPDDFDPERFTPE--------EK-S
K----------RPNG-----------------TFI-PFGEGPRQCIAKRFAELEMKLVLS
EILSKFEILP
>PbCYP6DD1
--------------------------MTQGECLQKIYNDF---PHEKFVGMYQLRT-PTL
L--LRDPEIIRTFLVKNF-AHFTDR--GFLYD------GHREPLT------------KHL
VNLEGNT-----WKI-LRQKLT-PTFSS------GKIKSM--VGLLQGCGKQLVDYMQTA
VECGQTE------------FE-MR--------------D-LTAKFTTDVIGTCAFGLECN
SLQDSQ---------SEFRRMGCAVLN--SSTALALAKMVRVFFPAAFRALK-------L
RTFPAEVQRFFMGVVK--QTIDHRA-----------------------------------
-----------------------------------------ASGVRRNDFIQLLLELKDQ
QRG---------------DDAVELT----EELIAAQVFV--------FFLAGFETSSTTL
SFCLHEMAVNQDIQRRVYDEIMMTA--DKYG--LPFSYEAIS-SMDYLEQCL-KETMRKY
PPVQALARVCT-KPFRVPGT-----DADMDVG----------------------------
------------------------------------------------------------
-----------------TAVLIPVYAIHHDPQYYPKPDTFNPDRFVKRSGGDGDGGGGDD
DDDDDGPTRRPKAGG-----------------VYL-PFGDGPRICIGMRFAMLEMKLALA
QFLYNYSVTL
>PbCYP6CY97
PVPL--FGNYASVALG---------AEHPVDAYQRVYRAL---AGHRYGGYYQMRT-PYL
M--VRDPELVNRILIGDH-AAFQDR--GIYAD------FSVDPLA------------EHL
FFMRGSR-----WRT-IRNRLS-PAFTS------GRLKHV--YGQMERCGALMADDLRAR
VRSGGGV------------VD-VR--------------D-VLAGYAIDVIGACAFGLRLN
AMDGGGGGGDGDSRCSEFRRYGRSLFA--PSPRTFFREMCLMVSPALLRLVR-------L
SNFPRDAIEFFRAAFA--ETISYRE-------R---------------------------
------------------------------------------HGIVRDDFVHILMQARKE
LTL----------NGDRLPAQERFS----EMQILAQAFV--------MFAAGFDTVSTTL
SFCLYELSFKKHMQERLREEFISAK--AKHS--GVVDHQLLM-ELNYMGMVI-AETLRKY
PLTFGLFREAV-QAYQVPND-----PLVIEKG----------------------------
------------------------------------------------------------
-----------------QKILIPLYSLHHDHKYFNDPETFDPERFSPE--------EK-A
K----------RPKG-----------------VYI-PFGDGPRICIGKRFAEIEMKLALM
KVLSEFTVEP
>PbCYP4CJf1
------------------------------------------------------------
------------------------------------------------------------
------------MTL---------------------------------------------
--------------------------------------------CSLDIICETVMGIEIN
AQKGKS------------IDYVRSINST-CHSIIERIFKFWLWNDLIFSISS-------C
GRTFYKSVKVLHDYTN--NVIKNKQ-------K---------------------------
-----------------------------IFDEMKNEMDLSKKKIQSKSFLDLLLNILYT
YPD-------------------QIT----EKDIREEVDT--------FLFEGHDTTSIAM
TMTLLMLGLYQDIQDRVRDEIFSIF--GNSD--RDVTMEDLN-AMRYLEAVI-KESLRLY
PSVPAFTRYLI-TTLHLK-------NYSIPPL----------------------------
------------------------------------------------------------
-----------------TTVTVYPYILHRTESIYPNPEEFIPERFLDE--------SN-K
P----------KFLF-----------------GYL-PFSAGSRNCIE---IMTTPRSVTG
ITTTQSAVEI
>PbCYP301B1
SLPL--LGNNWRFMSYIGD----YKVTEIDKLSLRLWKEF--GDI-VKIEKLLGRP-DMV
F--LYDADEIEKVFRNE--EIMPHR--PSMPS------LNYYKHVLRKDFFGDL---AGV
IAVHGEK-----WYE-FRSKVQQPMLQP------KTAKFY--IGTIEDTAQSFVKRIKKI
KNKNQEV------------PDDFL--------------N-EIHKWSLESIARVALDQKLG
CLEDEH----------NVDSDTQSLIDA-INIFFANVPELELKIP-FWKLFS---TPTW-
-RKYIKALDTITNVTS--KHINQSM-------N------QLLSQK---------------
----------------------------------------SFCPDNQSSLLQRVLSLDPS
N----------------------------PKLAQILSLD--------MFIVGIDTTSAAL
ASILYQLSRHPEKQKKLREEIRTVL--PNVN--SKLTSDKLE-QLQYLKACI-KETLRMY
PVVIGNGRCMT-KETVIC-------GYKIPIG----------------------------
------------------------------------------------------------
-----------------VQVVFQHYATSNSSKYFLHPEQFLPERWLKG--------SG-Y
K----------HHPF-----------------ASL-PFGYGKRMCLGRRFADLELQSVVA
KIFQTFEVQY
>PbCYP4CH1
GKFF--IGVLLNLLDT---------PENLIKTGRDIYRRY----EKSLFKLCICGK-VYI
I--VTQPKDIEFVLTN---SKLQKK--ASEYS-----VLQESIMG------------QGV
FSIDDVKK----WKS-NRKIIS-GGFNF------TIIKSF--IPLFYKQAMVLSKIIQNN
RDLKSNE------------CE-IS--------------K-PVSMATMEMIGRTALGIKFN
AQKGGN------------HQFVENLHTA-MISWEYRITHPWFLNKTLFQFSS-------V
YKKHKKCQNAINEIID--DIIEKKM-------N---------------------------
------------------------EINQNVDDRKTLDTENDVMGRKTKPVIEILLERHHE
MS---------------------------YEQIRDEIIT--------ILIGGQETTAFAN
ACVIFMLAHHEDIQNQVYEEIQSILSVGDPD--RQPTYEDLQ-QMEYLERVI-KETLRLL
PPLPLFGRSLD-EEMKIG-------DYVCPAG----------------------------
------------------------------------------------------------
-----------------STLGIIPMFLHTSAQYYENPYVFDPDNFLPD--------RC-R
E----------RHPY-----------------SYI-PFSAGYRNCIGIKYGMFQMKTVVS
TLVRHNVFRP
>PbCYP380C69
SYPI--IGSGLEFMGT---------PQQVIKRIIELFGIY--GP--EPFKLWLGTT-LGV
I--ISKPEDVQIVLNS---SKALTK--PKYYK------FFKNTVG------------EGL
FSAPVDK-----WRR-HRRIIT-PVFNA------NLLANF--LPVFNEKNQILTRNLKKE
LGKTEP-------------FD-LW--------------D-YIANTALDIICQTTMGYNLD
TQSNEK------------SEFAIALSKA-SELDSMRCYKPWLYPEMIFSIYI-------K
LTGLYKFYKTLHVLPN--QVIKEMK-------E---------------------------
-----------------------KYSQRKLLKKSNAVDVNDDEKKRLKVFLDTLFELNEI
GAN--------------------FS----DTEIRDEVVT--------MLVGGSESSAITN
CFCLLMLAIHQDIQDKVYDEIYEMI--GDGD--DSITIEQVN-KLVYLEQVL-KETLRLF
PMGPIFGRQLQ-DDIKIASG-----DLKIPKG----------------------------
------------------------------------------------------------
-----------------TTVVISPMGTHHMAELYPNPWTFNPENFNPE--------NV-A
K----------RHKF-----------------SFI-AFSGGPRGCIGSKYAMLSMKILVS
TFLRNFSVHT
>PbCYP4CJ18
RMPS--ATRTLWDAMRVTWKMSTQSPRDIIPFFANLIKEN--G---PIVHFNLAGR-AYV
I--LNDPDDVKMLLSS---KDNISK--GPEYA------MLKPWLN------------DGL
LLSTGLK-----WQN-RRKLLT-DTFHY------KMLDTY--NPAINKYSRVLVKKLLEA
SGNKEE-------------IC-IM--------------D-YVTLCSLDIICETIMGAKMN
AQEGES------------TEYVKSIKNA-CKSLIKRVFTVWLWNEWLFRISE-------C
GQIFYKSINVLHDFTD--NIIQKKR-----------------------------------
-----------------------VSLDESNNQEAANPDGENRRKSQKNSFLDIILSIPDD
NPD-------------------GMT----NREIREEVDT--------FLFEGHDTSSVAI
GMSLLMLGMNQDAQDAARNELLGIF--GDSD--RDVTMEDLT-AMKYLDAVV-REALRLY
PSIPGITRELR-STLEIK-------NYSLPPK----------------------------
------------------------------------------------------------
-----------------TIVIVMPYILHRTKDIFPNPEEFVPERFLDE--------DN-K
S----------KFLF-----------------TYL-PFSAGPRNCIGQKFAMNQIKTIVA
TVLRNTRIKT
>PbCYP6CZ6
PVPL--FGHTKDSMLS---------RVHFMEVLQRLYDGL--GDD-RFGGIYIMRT-PQL
L--VKDPELVGHILVRDF-EHFTDR--GLYAG------ISTNPLN------------NNM
FFTGGQR-----WKT-MRQKLS-PAFTA------NKLRHM--DGQLKECSQSLLTAIDRS
TTAGGLVD-----------ME-IR--------------E-TMAKYSTDVIGTCAFGLRLD
AIDDPD---------SEFRRHGRVVFQ--PSFRSKFRVLVTLMEPSLLDMFR-------V
SHYSSRTIDFFRDAFR--QTIEYRE-------R---------------------------
--------------------------------------LDDAGAADRNDIVEHLIRARRD
LVL--------NAGGDSNATEEKFT----EMDIVANAYI--------LFVAGFETVSTTM
SFCLYELALRHDIQEKVRKEILDVK--SKYD--GKLNYETTN-ELHYLNMVI-KETLRKY
PPLVMLNRIVT-KPYLIPGT-----DVTLKTG----------------------------
------------------------------------------------------------
-----------------TKIIIPVHCIHYDSKYYSDPETFDPERFSDE--------NV-H
N----------LHPN-----------------TYM-PFGEGPRYCVGKRFAEFEMKMALS
AILLSYEVSP
>PbCYP353Bf1
PRPI--FQGPYD-------------SRRLTEAMGDLERTL--G---PVFRLVLGGQ-TMV
I--VTRTDDAKTMFANE--GKHPAR--PIFPA---LNLLREKSFGT-----------GGV
ISENGPE-----WYR-LRKAIA-PLMAK------HVYESY--IDQHEEAAEDFIDYIKLN
RNKDGN-------------LNDIF--------------T-HLTKFSLEAISIVSPGLRIK
SLDKNT---------------SECFVE--ATNKFMDGLYNSLKEPPIWKYYK--------
-TTAYRNLESSHTTCK----------------K---------------------------
------------------------------------------------------------
-----------------------------------------------NIFGGIDA-----
------------------------------------------------------------
------------------------------------------------------------
------------------------------------------------------------
-----------------TLVMAFNSLTSTKKQYFEAPFKYRPGRWLRG--------SNTE
K----------FDPY-----------------ASL-PFGHGPRMCPGRHIAMQEMTILLS
KIIENFQITI
>PbCYP314A1
SLPV--FGTRWIYWKFGLY-----KLNAVHLAYKDMFIRY--GNIVREEALWNV---PVI
S--VKDRDFIERVLRHS--GKYPIR--PPNEV------TANYRKSRP-----DRYTNTGL
VNEQGEV-----WAR-LRNKLTPDLTSP------RTIRRF--LPEVNQLADDFNTLVRQT
RDKHNV-------------VKNFE--------------S-YCNRMGLESTCTLILGRRMG
FLD------------GVVSETATRLAD--SVTSQFRASQEAFYGLPLWKLVS-----TKA
YRDFVASEDALYDIVS--EIVDTAL-------M---------------------------
-----------------------------------------DEQQSCADVQSVFVSVLQA
PGL-------------------D------NRDKKAAIID--------YIAAGIKTLGNTL
VFLLYLVAKHPDVQEKIYEEVSRLA--PAG---MPITAEHLH-NATYLHACI-SEAHRLL
PTAPCIARVLE-TEFEYD-------SYQLPSG----------------------------
------------------------------------------------------------
-----------------SVVLLHTWMACLDDHNFIDASSYKPERWLDE--------LT-K
-----------KSPF-----------------LVV-PFGCGKRMCPGKRFVELELQIVLA
KMVKQYHLDY
>PbCYP302A1
SLPG--VGTLYQYLPVLGA----YKFDRLHRNGLAKLRRY--G---PVVREDIVPGVSVV
W--IFKPDDIETLYRNE--GKYPER--RSHLA------LQKYRLNRP-----DVYNTGGL
LPTNGPD-----WWK-LRKAFQKHLSKV------QCIRQY--VLSTDTVVEQFMERRIKH
KGYTRD----------------FG--------------P-ELSRLFLELTYYVAFDKRLQ
QFEDGE---------WEANSECSKLIK--AAQDINSAILKTDNGPQLWRMFD-----TPM
YKNIKKGHEHIENTAL--KIVSEKL-------A---------------------------
---------------------------------------NIKTTKSNPSLLEEYLRSDET
D----------------------------FKDVVGMTVD--------TLLAGIDTGTYSC
GFGLYHLSSNADAQEKMYAETRILL--PDKD--AAVTEKVLE-RAAYTKAVV-KETFRMN
PISVGIGRVLP-EECVFS-------GYRVPAG----------------------------
------------------------------------------------------------
-----------------TLVVTQNQVSCRLDEYFRRPDRFMPDRWLKD--------SAQY
EP---------VSPY-----------------LVL-PFGHGPRTCIARRLSEQFLYVVLM
KIVRNFEMTW
>PbCYP6YC1
SYT---LAQTRGIMAVGLASLLFEALAYAVLAVLIAAVPY----VRRKRGYWTGRG----
VRPASGPRALAATLPG---VRLDDRTVAALYRDEADAVLGLHDGGRPCALARDVRVAAAA
MSNDGFADAAAGLSN-RRSLVPSAVDAQ------AVVAVL---PTMAECAAELVTSLEAV
ANRRLT-------------VA-PW--------------T-EVRQCAATVVATCVYGQPMI
------------------------------------HSRVKTFAEHCYRTLS--------
-SSSSSISDYFAGYDL--------------------------------------------
------------------------------------------SSSSSTNFKELLMAAAAD
NDD----------------IGADVA----ANQVRLDMFE--------FVLNAIEPTAKLV
TAALYELARDQNVQNRLREHLDNEL--DEHQP-QQITIDQLD-RLSYLENVL-RETLRKY
PMATTVRRVTT-RPYAVPEAGGGGGRVTLEPG----------------------------
------------------------------------------------------------
-----------------TVTVVPVYSIHNDRRYFDHPETFRPHRFPE-------------
-----------QLSS-----------------AYM-PHGSGPRSYINKHFVGLEAKLIVA
MLVSRYEVNV
>PbCYP4CJ16
SMPHGRLADLKLSLRHATL-----KPRDVLPYFGQVLKEY--G---PVVHMNVLGH-SYV
L--LNDPEDIKALLSS---NQHINK--GPEYG------MLKPWLN------------KGL
LTSGSSK-----WHS-RRKLLT-YTFHF------KILETY--IPTFNKHARLLTQQLGKM
TGGDQR-------------VS-VY--------------S-YVTLCALDIVCETIMGTELR
---SQE---------GKSLDYVGAINTV-TDVMIKRIFKFWLWNKYIFNMSQ-------N
GRDFNKSLKILHTFTE--NVIKEKR-------A------KLETVV---------------
--------------------------------TSLADEENMSGKKRVKSFLDLLIGISKE
HPE-------------------EMT----DLDIREEVDT--------FLFEGHDTSSTAI
TLTLILLGMHQDIQDTVRDELYSIF--GDSE--RESTMEDLK-SMMYLERVI-KETLRLY
PSVPGITRKLR-QYLNIR-------EHQIPPL----------------------------
------------------------------------------------------------
-----------------TVIGVIPYLLHREEKLFPDPLTYDPDRFLPE--------NS-C
N----------RHPY-----------------SYL-PFSAGPRNCIGQKYVMYQMKTVIS
TVIRQMKIET
>PbCYP4CJf2
------------------------------------------------------------
------------------------------------------------------------
------------------------------------------------------------
------------------------------------------------------------
------------------------------------------------------------
------------------------------------------------------------
------------------------------------------------------------
------------------------------------------------------------
--------MNQDAQDAARNELLGIF--GDSD--RDVTMEDLT-AMKYLDAVV-REALRLY
PSIPGITRELR-STLEIK-------NYSLPPK----------------------------
------------------------------------------------------------
-----------------TIVIVMPYILHRTKDIFPNPEEFVPERFLDE--------DN-K
S----------KFLF-----------------TYL-PFSAGPRNCIGQKFAMNQIKTIVA
TVLRNTRIKT
>PbCYP380C68
-------------------------MNKVIKRIIELFGIY--GP--EPFKVWLGTT-LGV
I--ISKPEDVQIVLNS---SKALAK--DKFYK------FFKNTVG------------EGL
FSAPVDK-----WRK-HRRIIT-PVFNA------NLLDQF--FPVFNEKNQILTRNLKKE
LGKSEP-------------FD-LW--------------D-YIANTALDIICQTAMGYNLD
TQSNKE------------SEFAIALTKA-SELDSMRIYKPWLYPEMIFSIYG-------K
LTGLHKVYKTLHVLPN--QVIKEMK-------E------KYSQRK---------------
-----------------------------LLKKSNAVDVNDDEKKRLKVFLDTLFELNEV
GAN--------------------FS----DAEIRDEVVT--------MMIGGSETSAITN
CFCLLMLAIHQDIQDKVYDEIYETI--GDGD--DLITIEEVN-KLVYLEQVL-KETLRLF
PIGPLLLRQLE-DDVKIASG-----DLKLPKG----------------------------
------------------------------------------------------------
-----------------TTVVVSPMGTHHIAELYPNPWTFNPENFNPE--------NV-A
K----------RHKF-----------------SFI-AFSGGPRGCIDFLKRFAILRFQVC
DVVHENKCTL
>PbCYP6CY99
PVPL--FGNLFGLITG---------AEQQLWMYRRLYRTF---DGRAYCGLYQMRT-PYL
M--VRDPELINRLLIRDF-GHFTDH--GVYTS-----EPRDNPLS------------NDL
FNMKGAQ-----WKG-MRAKLS-PAFTA------GKLRNM--RPEMAECGERLLRDMADA
LRTGDGT------------ME-VR--------------D-KLGDYSTDVIGACAFGLRLN
AIDDRQ---------SEFRRYGREVFR--PTALFLVRELSWLVSPALRRMIR-------I
SDFPPDTIRFFTDAFG--DTVDRRT-------R---------------------------
------------------------------------------SGVVREDLVQTLIRARTD
LVV------------NKTVPDVKFE----ETDIVANAFV--------MFAAGFETVSTAM
SFCLYELALKKHIQDRVRNEIIATK--AKHG--DEIKSEFLT-DLQYMEMVL-SETLRKY
PPLLTLFREAT-QDYYVPDD-----TLVIEKG----------------------------
------------------------------------------------------------
-----------------TKIIIPVNAIHYDYRYYPDPETFDPERFNAE--------EK-A
K----------RPSC-----------------TYL-PFGDGPRICIGKRFAEMEMKLALT
EILSKYEVEP
>PbCYP6CY100
PVPL--FGNVLGDAHAVPD-----------------------G---PRPGAHQPVADPGL
W-PFHRPRRVHVGAAR---QPAQQR--PVQHE----------------------------
----GRP---------VEDDAGQAEFTA------GKLRNM--RPEMAECGERLLRDMADA
LRAGDGT------------ME-VR--------------D-KLGDYSTDVIGACAFGLRLN
AIDDRQ---------SEFRRYGRKVFR--PTFLFLVRKLSWLVSPALRRIIR-------I
SDFAPEAIRFFTDAFG--DTVDRRT-------R---------------------------
------------------------------------------SGVVREDLVQTLIQARTD
LVV------------NKSMPDVTFE----ETDIMANALL--------MFAAGFETVSTAM
SLCLYELALKKHIQDRVRNEIIATK--AKHG--DEIKSEFLT-DLQYMEMVL-AETLRKY
PPLLTLFKEAT-QDYHVPDD-----TLIIEKG----------------------------
------------------------------------------------------------
-----------------TKIIIPVNAIHYDYRYYPDPKTFDPERFSAE--------EK-A
K----------RPSC-----------------TYL-PFGDGPRICIGKRFAEMEMKLALT
EILSKYEVEP
>PbCYP6DA1
PTSL--FGHVGDMVLGRAP---------LVDIIHGLYRLF---DEDRYFGVYEVRQ-PVL
V--VRDPEIVHAVLVRDS-GWFRDR-MANNVS------FQHDRLF------------EHL
VNLRGDR-----WKA-IRAKLG-PTFTS------SKLKAM--MSDIHVCAARLTDHLDRQ
VDADRQG------------VVNVN--------------E-AAARFTTDVIGRCAFGLDCN
ALSDQD---------SEYRRAGRSALTA-TPRTAALNLFRLTGLGWLLDVFR-------V
STANKHVCRFFDGLFR--DAVRQHE-------T---------------------------
-----------------------------------------GEAARRNDFIALLVKLKRE
EDQ-------------ADPEERLFT----HDVLVANAFV--------FFIAGFETTASTI
SYCLYELAKNRKIQDELREKIKETL--DANN--GELSYEILK-DMKYLDMVI-NETFRLH
PPVPTLTRVCT-KKCTIPNS-----NLVMDVG----------------------------
------------------------------------------------------------
-----------------DKLYIPTYSLHSDPKYYPDPEVFDPDRFTEE--------NK-A
S----------RVQG-----------------TFL-PFGDGPRICIGMRFALIEVRIGLA
EILTKFEVLP
>PbCYP301A1
MLPI--IGPYQ--------------ISDLANVSYILYKQY--GKI-AKLGNLVGRP-DLL
F--VYDANEIEKVYRQE--GDTPFR--PSMPC------LVKYKSQVRGQFFGRL---PGV
VGVHGEP-----WRE-FRTKVQKPVLQP------QTVKKY--IQPIEEVSDYFIKRMQEM
KNENSEM------------PADFD--------------N-EIHKWALECIGRVALDARLG
CLRPD----------LPINSEPQKIIN--AAKYALRNVALLELKYPFWRFLP---STLW-
-TKYVSNMDYFVEICM--KYIDDAM-------L------RLKNKS---------------
----------------------------------------QSTNENELSLVERILANESD
-----------------------------PKTAYVLALD--------LILVGIDTISMAV
CSMLYQIATRSEEQEKIYQEVLRIL--PNED--DKLDASKLE-KMVYLKAFI-KEVLRMY
STVIGNGRTLQ-KDMVIC-------GYRIPKG----------------------------
------------------------------------------------------------
-----------------IQLVFPTIVTGNMEEYVTNCTQFKPERWMKQ--------SS-D
C----------IHPF-----------------ASL-PYGHGPRMCLGRRFADLEMQVFIA
KLIRSYKLEF
>PbCYP4CJ20
------------------------------------------------------------
--------------------------------------MLKSWLN------------EGL
LLSTGSK-----WQN-RRKLLT-DAFHY------KMLDMY--NPVINKNSRVLVKKLLEA
SANKKK-------------VSIME----------------YMSLCTLDIICESIMGAEMN
AQEGRS------------SEYVKHTKNA-CRSLIKRIFTVWLWNEWIFRISE-------C
GQRFYKSINVLHAFTD--NVIQKKR-----------------------------------
-------------------------VLQNESKNQDSNPDGENRISQRKSFLDIILSILDD
NPD-----------------GMTMT----HRDIREEVDT--------FLFEGHDTSSIAI
GMTLLLLGMHQDVQDTARNELLDIF--GDSD--RDVTMEDLA-AMKYLDAVV-KESLRLY
PSVPAISRELQ-STLNIK-------NYSLPPK----------------------------
------------------------------------------------------------
-----------------TIIIISPYILHRSKDIFSNPEEFLPERFLDD--------DN-K
S----------KFLF-----------------GYL-PFSAGLRNCIGQKFAMNQIKTIVS
TVLRKTKIKT
>PbCYP305E1
WMPF--IGNTFLLAKLTAA------KKGQYLAFEELRKQY----NSDVIGLKLGSE-YVV
V--VFGNMLIKDMVHR---NEFQGR--PDNFF------MRLRTMGRR----------LGI
TMTDGDL-----WKE-HRAFAVKHLKLL------GMGQRR-VDQMIREEYQLIVDRLQRA
DDERQTDLCGGGS------VE-LT--------------P-DLQSAVMNVLWTLTAGTAFD
D--------------PELLALMSR-----RNAAFDIAGGLLNQIPWIRFVAP----AASG
YELIKRINKQLYAVIS--NYITEHK-------K---------------------------
-----------------------------------------TLTDNTRDFIDAYLHQMNK
EDV----------------SNTTFT----EEQLITVCLD--------LFIAGSYTVSSTL
NFAILAMVRWPDVQAKLQFTLDEIQ--PPG---TYITAENIS-KNRYVDAVL-LESKRLN
NVTPLIGPRRVLKDTSIN-------GYSIPKN----------------------------
------------------------------------------------------------
-----------------TTILMSLYSVHHDQNKFENPEQFCPERFLDK--------DGKF
I----------SVEE-----------------LYF--FGFGKRRCPGEALAQRFITLVFA
NLMHDFVIEV
>PbCYP315A1
GLPL--IGTAFSIMAAGGG-------RKLHEYIDKRHQQY--G---PVFREKLGSV-DAI
W--ICNPLDMKLLFAQE--GKFPQHILPDAWL------LYNDTFGQQ----------RGV
YFMDGKE-----WWK-YRQILNKIML--------KDLNMN-FIKTYDIVINDLLTEW---
EINNGQV------------IPNLI--------------G-DLYKISISFMVAHLVGGVYD
---ECK---------TDIMKDIIYLSQC-IQKVFQCTVKFTIIPAKIAKLLK---LSIW-
-NDFVYAVEDSIKNAN--NLVSKLI-------N---------------------------
--------------------------------------------YKSNGLLNSLLNIQDI
P----------------------------IDIIKRLIVD--------FIIAAGDTTAYST
QWALYTLGLHKNIQHNLRNNLLVM---------------DFL-ECDLSNNIL-KEVLRMY
PLAPFLTRILP-NEALLT-------NHIIPAN----------------------------
------------------------------------------------------------
-----------------SLVVTSMFTSSRSEKYFNEPNEFKPSRWNR---------LK-N
NKYHGV-----TEPF-----------------ASL-PYGFGARSCIGQKIAHIQMCLTIS
ECVKKYEIET
>PbCYP6CY102
PKPL--FGNTFRMVVA---------LENQSDTFDWIYRQF---PDRRYCGLYQMRT-PFL
M--IRDPALIAAVTVRDF-GHFTDH--GMDMD-----SSVNLLA-------------RSL
FFAKGQR-----WRT-MRQKLS-PGFSS------GKLKET--YDQIQECGAQLTARIAEK
SSSGP--------------IE-IK--------------E-TIGTFATDVIGTCAFGLKLD
TIANDD---------SEFRMYTRKIFGT-TGFVQVFKTFIGVLFPELAKMLR-------L
NVFPADASEFFHSVFR--DVLDHRT-------K---------------------------
------------------------------------------NNVIRNDLAQTLIQARRE
LVR----------DNPVGDSADEFC----DLDIIANAIL--------LFSAGAEPVSITT
SLCLYELALNKNVQDRLRGDIITAQ--EKSG--GKVTNDFLS-ELHYADMIM-NEVLRKY
SITIALMREAT-QDYQIPDD-----SLFIKKG----------------------------
------------------------------------------------------------
-----------------QKLIIPMYSIHNDPKYYPDPKTFDPERFSAE--------EK-S
K----------RPNG-----------------TFF-PFGEGPRLCIAKRFAEMEIKLVLS
HILSKFEIQP
>PbCYP4CJ19
RMPS--ATRTFWDTMRVTWKMSTQPPRDILPFFTDLIEEH--G---PVVHLNLAGR-PYV
V--LNDPDDIKILLSS---KDNITK--GPEYL------MMKPWLN------------DGL
LLSTGLK-----WQK-RRKLLT-DTFHY------KMLDMY--NPSINKNSRVLVKKLLEA
SANGEE-------------IAIMD----------------YVTLCSLDIICESIMGAEIN
AQKGES------------SEYVKSIKNA-CKSLIKRIFTVWLWSEWLFRISE-------C
GQTFYKSINVLHNFTD--NVIQKKR-----------------------------------
-------------------------G--LLNESKNKDLNPENKKSQRKSFLDIVLSLLDD
NPD-------------------GMT----NRDIREEVDT--------FLFEGHDTSSLAI
GMTLLLLGIYQDVQDTARNEVLGIF--GDSD--RDVTMEDLS-AMKYLDAVV-KESLRLY
PSIPGITRELQ-STLEIK-------NYSLPPT----------------------------
------------------------------------------------------------
-----------------TIIAVFPYILHRNKDIFSNPEEFIPERFLDE--------DN-K
S----------KYLF-----------------GYL-PFSAGLRNCIGQKYAMNQIKTIIS
TALRKTKIKT
>PbCYP6CY101
PVPL--FGHLFGLITG---------AEQQMSLYRRLYRLF---DGHAYGGFYQMRT-PYL
M--VRDPELINRLLIRDF-GHFTDH--GLYTS-----GPRENPLG------------NGL
FNMKGVQ-----WKT-MRTKLS-PAFTT------GKLRNM--RPEMAECGERLLRDMADA
LRTGDGT------------ME-VR--------------D-KLGDYSTEVIGACAFGLRLN
AIDDRQ---------SEFRRYGREVLR--PTALFLVRELTWMVSPALRRMIR-------V
NDFPPDAIRFFTDAFG--DTVDRRT-------R---------------------------
------------------------------------------SGVVRDDLVQTLIQARTD
LVV------------NKTVPDVTFE----ETDIVANAFV--------MFVAGFETVSTAL
SFCLYELALKKHIQDRVRNEIIAKK--AKHG--NETKSEFLM-DLPYMEMVL-AETLRKY
PPLLMLFREAT-QDYHVPDD-----KLVIEKG----------------------------
------------------------------------------------------------
-----------------TKIAIPINAIHYDHRYYPDPETFDPERFSTE--------EK-A
K----------RPSC-----------------TYL-PFGDGPRICIGKRFAEMEMKLALT
EILSKYEVEP
>PbCYP6CYf1
------MGSLP-------------------------------------------------
------------------------------------------------------------
------------------------------------------------------------
------------------------------------------------------------
------------------------------------------------------------
------------------TFIQERF-------S---------------------------
------------------------------------------------------------
-----------------------------KLQIVANAFV--------IFVAGFETVFTVL
SFCLYELSFKNHIQERLRDEFKSTK--AKHN--KVVDYQLLI-ALNYMDMVVANETLEKY
QLTFGLFRGAV-QTNQVPND-----PLVIEKG----------------------------
------------------------------------------------------------
-----------------QKILISLYSLHYD------------------------------
------------------------------------------------------------
----------
>PbCYP4G333
GLPL--LGNALDY------------MQDPHSTFIYMYKKFSELKENSPYKIWIGPK-LLI
F--LTDPRDVEVILSS---NVYIDK--SPEYR------LFEPWLG------------NGL
LISTGDK-----WRA-HRKLIA-PTFHL------NVLKSF--VTLFNVNSRDTVDKLRKM
GSAE---------------ID-IH--------------N-FMSECTVEILLETAMGVSKK
TQKQSG------------FEYAEAVMKM-CDILHMRHRNIFLKPDFLFNLSK-------Y
AKQQVRHLDLIHSLTN--NVLTKKK-------E------EYLKTK---------SQTKEI
FNVPVQSEEVVETPEVIEVPYGNSFGQSAGLKDDLDVDDNDIGEKKRVAFLDLLIECSES
GVV--------------------LS----NEEVREQVDT--------IMFEGHDTTAAGS
SFFLCLMGSHPDIQEKVVDELYSIF--GDSN--RPVTFQDTL-QMKYMERCI-METLRMY
PPVPIISRQLN-ENVKLTSR-----DITLPKG----------------------------
------------------------------------------------------------
-----------------STVAIYTYKVHRNPDTYPNPDQFDPDNFLPE--------KC-A
N----------RHFY-----------------SYV-PFSAGPRSCVGRKYAMLKLKIILS
TILRNFKINN
>PbCYP306A1
GVPV--LGYLPWLD-----------PAEPYKTLTELARRY--G---PTYGVQMGKH-YAV
V--VSDPAAARAALAR---NELTDR--TDFEV------VNDIMQE------------HGL
IFTRGAL-----WKE-QRKFVCNWLKTVGVSRFGERKNDL--QRSILGAVSSTVSKIRES
GGRP---------------ID-TR--------------N-LFLVYIGDFVNRIVLGKAW-
---PED---------DPNWTYLRRLAE--DGSKKFAVATPLSVLPFLKAVPK----YRKT
VAEVIEGVKNTHFIYK--TLMEKRG-------K---------------------------
------------------------------------------DADGCNDLMAMFMREMAR
RND-------------GGDGGHYFN----EKQLYFLLSD--------LFGAGVETSTNSL
RWFLLYMAMHKEIQNQLQMHLDSVC--VGD---ETIDLERAD-RVPFLKACV-YETMRIR
PVAPSGIPRATNEETTIS-------GYRIPKG----------------------------
------------------------------------------------------------
-----------------TMVLPLQWAMHHDEKYWTDPQSFRPERFLDD--------DGQN
I----------INNK-----------------AFM-PFQAGKRACVGDTLSMWLLWLFGG
NIVRNFNVST
>PbCYP6DB1
PTFF--FGNAKERVLF---------KKSFHEFHRDLYFKFKGH---KYAGFYLGRR-ASL
V--ILDPDIIKCIMIKDF-NYFTDR--QTMRF------RTSEYIT------------EML
INLKGSK-----WKR-IRGHLT-PAFTS------GKLRTM--EHLVDVCCNNMSDFLNEK
ITSDEGYK-----------LE-MK--------------D-FFGKFTLDVIATCAFGVESN
SLTDAN---------GGFASRVSNFASL-HIMKRLTLYIILLFMPGIAKFVP-------L
SFFNMEVIHFLANVIK--EAKKFRK-------S---------------------------
------------------------------------------SGHRRNDFLQLLLDGETD
LDK----------NDENKSNKEVLT----ESQVVAQSVL--------FLIAGFETSSTLL
TFMCYELAINQDIQEKLRQEIHVVL--KRHN--GKCTHEAMQ-EMLLLDMVL-METLRMH
PPIALLERVST-QDYTLPNS-----NLQLKKG----------------------------
------------------------------------------------------------
-----------------LSVQIPVIGLHYDPEYYPDPYKFDPNRFSPE--------EK-V
K----------RSHY-----------------VYL-PFGTGPRNCIGLRFALMSTKRGIV
HLLKDFSINL
>PbCYP301B5
SLPL--LGNNWRFMSYVGN----YKISEMDKVSVRLWKEY--GSI-VKIEKLLGKP-DMV
F--LYDVDEIEKVFRNE--EIMPHR--PSMSS------LYYYKHVLKKDYFGEL---PGV
IAVQGEK-----WYE-FRSKVQQPMLQP------RTVKLY--IETIEDTAQSFVNRIKKI
KNKNQEV------------PDDFL--------------N-EIHKWSLESIARVALDQKLG
CFEDE----------RGIDSDTQNLIDS-INSFFANILELELKIP-FWKLFN---TPTW-
-NKYVKSLDIITNVAS--KHINRSM-------N------QLLSQK---------------
----------------------------------------SICPNNQSSLLQRVLSLDPS
N----------------------------PKFAQILSLD--------MFIVGIDTTSAAL
ASILYQLSQHPDKQKKLREEIRTVL--PNVK--SKLTSDKLE-QLQYLKACI-KETLRMY
PVVIGNGRCMT-KETVIS-------GYKIPKG----------------------------
------------------------------------------------------------
-----------------VQVVFQHYAISNSSKYFSHPEQFLPERWLKG--------SE-Y
K----------HHPF-----------------ASL-PFGYGKRMCLGRRFADLELQTVIA
K---------
>PbCYP6CZ5
PVPL--FGHTMDSMLG---------RVHFMDVLRGLYDEL--GDD-RFGGIYNMRT-PQL
L--VKDPELVGHIMVRDF-EHFTDR--GLYVD------IKTNPLN------------NNM
FFTGGQR-----WKT-IRQKLS-PAFTA------NKLKHM--EEQVKECSRSLLAVIDRS
TTAEGLVE-----------ME-IR--------------D-TMAKYSTDVIGMCAFGLRLD
AIDDPD---------SEFRRHGRAVFH--PSFRSKFRAMVLFIQPSVLNFFR-------M
HRYSSRTIDFFRDVFR--QTIEYRE-------R---------------------------
--------------------------------------QDDSAAADRNDIVEHLLRARRD
LVL----------NAADTKSEEKFT----EMDIVGNAYI--------LFIAGFETVSTTM
SFCLYELALRNDIQEKVRKEILDVK--SKYD--GKLNYETTN-ELHYLNMVI-KETLRKY
PPLLVLSRVVT-KPYLIPGT-----DIMLKTG----------------------------
------------------------------------------------------------
-----------------TKIVIPAHCLHYDSKYYPDPETFDPERFSNE--------NV-H
N----------FHPN-----------------TYM-PFGEGPRYCIGKRFAEFEMKMALS
AILLDYEVSP
>PbCYP380C70
SYPI--IGSAFEFVGT---------PQQVLKRLIELFGIY--GP--EPFKISLGKR-AAV
F--ISKPEDLQIVLNS---SKALAK--DKSYK------FFKNFAG------------EGL
FSAPVDK-----WRR-HRRIIT-PVFNA------NLLANF--LPVFNEKNQILIRNLKKE
LGKTEP-------------FD-LW--------------E-YIANTALDIICQTAMGYNLD
TQSNKK------------SEFAIAMTKA-SELDSMRFYKPWLYPEMIFSIYV-------K
LTGLHKVYQIVNVLPN--QLIKEMK-------E------KYTQRK---------------
-----------------------------LLNKSSAVDVNDDEKKRLKVFLDTLFELNEI
GAN--------------------FS----DAEIRDEVVA--------MMFGGSETTAVTS
CFCLLMLAIHQDIQ----------------------------------------------
------------------------------VG----------------------------
------------------------------------------------------------
-----------------TTVYCRTFN------------------------------NR--
------------------------------------------------------------
----------
>PbCYP307C1
EWPF--IRHLHLMNRY----------KVPYRVFGDIMAEL--G---SIFSLNLGAV-PCV
V--INGLHNIREVLTVKG-DHFDSR--PSFRR------FNQLFKSDKN---------NSL
AFCD--------WSQ-LQKTRRELLRAHTFPNSTSNMYAR-LDKCLKTELTEMMDTFKNM
ADTGC--------------VD-LK--------------N-ILLHSCANVFMSYFCSVRFS
---------------RSYDRFREFVRIFDSVFYEVNQGRICDFVPSLLPFYS------WH
FKKIRTWSSKIRNFME--TEIFDRR-------K---------------------------
--------------------------------------AAWVPGTKPVDYVDNLLDAVMQ
PDR-----------------DDEF-----DLETGLFSLE--------DIIGGHSAITNFI
IKTFGFLVDRPDVQRHIQEEADAVV--RSS---GSIGLTDRF-QMPYTEAVV-LESLRL-
-IASPIVPHLTNRDTSVN-------GVRIQKG----------------------------
------------------------------------------------------------
-----------------TMVFLNNYSLHMSPELWNNPEHFSPERFINT--------DG-R
I----------EKPE-----------------YFI-PFSGGKRSCMGYKLVQLISFCTIG
TLLNKYTLLP
>PbCYP4CJ17
PNAWKALKLALRLSMIR--------PRDIIPLVAELYDTH--G---PLVHMKFVTR-NYI
L--LNDPNDIKNLLSS---FQHITK--GPDYK------MLEPWLN------------KGL
LTSTGKK-----WHD-RRKLLT-GTFHF------KVLETY--IPTINEHSRSLVKNLIRS
SENDKP-------------IEDIE--------------Q-LITLCALDIVCETIMGVNLR
---SQE---------GYSTDYVRAIKSV-SHMLIKRILTFWYWMETIFNLSK---HG---
-REFRTSLKLVHDFTE--KVIQDRR-------A------ILVNSK---------------
-----------------------------------CEKNEEYGKKRVKSFLDLLVAVSEE
QPD-------------------TMT----DKDIQEEVDT--------FLFEGHDTSSIVI
TMAFIHLGFDQNVQNAVRDELSGIF--GDSD--RYATIEDLK-AMSTLDRVI-RETMRLY
PSVTGITRTLH-DPLYLE-------NRKIPSY----------------------------
------------------------------------------------------------
-----------------RNSV--------------GAFTFKPTRRNK-------------
------------------------------------------------------------
------AVRS
>PbCYP380C67
SYPI--IGSGLEFVGT---------PQQVIKRIIELFGIY--GP--EPFKVWLGTT-LGV
I--ISKPEDVQIVLNS---SKALAK--DKFYK------FFKNTVG------------EGL
FSAPARSLLYCLWTNGENTDVITPVFNA------NLLDQF--FPVFNEKNQILTRNLKKE
LGKSEP-------------FD-LW--------------D-YIANTALDIICQTAMGYNLD
TQSNKE------------SEFAIALTKA-SELDSMRIYKPWLYPEMIFSIYG-------K
LTGLHKVYKTLHVLPN--QVIKEMK-----------------------------------
------------------------------------------EKYSQRKLLKNRMLWMLT
TTK------------------------------------------------GSETSAITN
CFCLLMLAIHQDIQV---------------------------------------------
-------------------------SWKLQSA----------------------------
------------------------------------------------------------
--------------------------------------------------------KG--
-----------LEHV-----------------IYL-------------------------
-----F----
>PbCYP380Cf1
------------------------------------------------------------
-------------------VKYTDG-----------------------------------
------------WTK---------------------------------------------
------------------------------------------------------------
-----------------------------------------------RRIPS--------
--------------------------------G---------------------------
------------------------------------------------------------
------------------------------------------------------------
------------------------------------------------------------
-------------------------DLKLPKG----------------------------
------------------------------------------------------------
-----------------TTVVVSPMGTHHIAELYPNPWTFNPENFNPE--------NV-A
K----------RHKF-----------------SFI-AFSGGPRGCIGSKYAMLSMKVLVS
TFLRNFSVHT
>PbCYP15A1
RFPL--IGNYLEIRKLKKK------LGFYHLVWDQLAKTY--G---QVFSVKLGRI-EAV
V--VSGHDAVRQVLCNK--DDFDGR--PDGFF------FRFRAFYKR----------LGI
VFVDGPA-----WTE-QRKFFMQHLRKM------QGFGGVFMEKLISQEVNDLMLDISRR
CMHGKP-------------IE-VY--------------G-LFDVSVLNGLWTMLAGHRFT
---LND---------SKLAKLMELVHV--SFRMLDMSGGILNQMPFVRFLAP----KCSG
YRDLQHILNEFYTFLK--ESVDEHK-------K---------------------------
-----------------------------------KKWAEEHKINGQEDFICAFLTEIEK
NKE----------------SPRSFS----EEQLLVLLLD--------LFLAGSETTSSML
SFVILLLMKHQDVQAKVYAELSTVV--GD----REVLLADKN-KLTYLEAVL-MEVQRHS
NVAPLAIAHRAIRKASLQ-------EYIIPKD----------------------------
------------------------------------------------------------
-----------------TLVLASIWSLHMDEKHWRDPKVFRPERFLDN--------TG-K
I----------IYDS-----------------WFI-PFGVGRRRCLGEVLAKTNIFMFIA
KIVQHFEIRI
>PbCYP18A1
GVPF--LGYEPFLS-----------THCTYLKYNELARRY--G---PICSFTQRGN-TVV
L--LSDHRLIKTAFDM---KQITGR--PNDG-------YMDIIGG------------YGA
VNSTGKL-----WES-QRKFLHLVLRHMGMTFTGHNRLNM--ENRIMIEVSSLVETYDNA
AGEA---------------ID-LN--------------AGSLCLAITNVISSLMMSVRFE
---PND---------PRFERYMHMVDE--GFKLFGMLRPVSLFQP--RRHLA---DERNI
QQKIRNNHREIADYFQ--NIVEEHR-------S---------------------------
----------------------------------------TFDPNFVRDLVDAYLLEIKH
AQD-------------AGTAGRLFEGMDPDRQIQQILGD--------LFSASMETIKNTI
LWAVVYMLHYPDVMANVQDEIDGVV--GRY---KSPTLDDYP-KLPYTQATL-YEVLRKS
SITPLGTTHATTSDVTLN-------GYHIPTG----------------------------
------------------------------------------------------------
-----------------AQIIPLQHFVHNDPNLWDEPEAFKPERFINA--------EG-K
V----------KKPD-----------------CFL-PFGVGRRKCLGETLAQMELYLFFS
TLLHEFDVCL
