# Supplementary material for: Genome-Wide Identification and Expression Pattern of Cytochrome P450 Genes in the Social Aphid Pseudoregma bambucicola
Source: Insects. 2023 Feb 20;14(2):212. doi: 10.3390/insects14020212 (PMC9966863; doi:10.3390/insects14020212)
Supplement: Supplementary file 1 [file insects-14-00212-s001.zip › Supplementary -Data S3.contree]

(CYP18A1:0.4335262751,(CYP306A1:0.7495002960,(((((CYP315A1:1.2141672554,CYP302A1:0.6045738493)74:0.2824500440,(CYP301A1:0.4019401567,(CYP301B1:0.0437607668,CYP301B5:0.0245578921)99:0.2301532782)94:0.2067165222)26:0.0997395997,(CYP353B-f1:0.6765139866,CYP314A1:0.5547022415)53:0.0866990783)86:0.2686271642,((((((((CYP380C68:0.2157364572,(CYP380C69:0.0000029394,(CYP380C-f1:0.0553621814,CYP380C-f2:0.0200155395)92:0.0506627426)90:0.0214731000)91:0.0617295743,(CYP380C67:2.0056389299,CYP380C70:0.0000026347)85:0.0898180330)91:0.3182610677,CYP4CH1:0.4214642784)81:0.0976593014,(CYP4G332:0.0294392949,CYP4G333:0.0241936952)100:0.3730110632)79:0.1534957270,(((CYP4CJ-f1:0.4410351871,((CYP4CJ20:0.0278813674,CYP4CJ19:0.0812721432)96:0.0435636934,(CYP4CJ18:0.0000029394,CYP4CJ-f2:0.0000022785)98:0.0674985757)87:0.0886189639)85:0.1040423207,CYP4CJ17:0.1065273829)95:0.1135314376,CYP4CJ16:0.1313449606)96:0.1725765920)72:0.1046576672,CYP4CK1:0.3970980247)86:0.2036037662,(((CYP6DB1:0.5065167570,CYP6DA1:0.2827207609)77:0.0516646847,((((CYP6CY-f1:0.4063562998,CYP6CY97:0.1141690178)93:0.1217643842,(CYP6CY101:0.0134726866,(CYP6CY100:0.0571195195,CYP6CY99:0.0000022857)96:0.0536207627)89:0.0481106322)96:0.0708950874,(CYP6CY98:0.1088095256,CYP6CY102:0.2050475212)99:0.1269950088)87:0.0183107374,(CYP6CZ5:0.0116173039,CYP6CZ6:0.0281064440)100:0.1732917707)98:0.1653030552)67:0.0630836974,CYP6DD1:0.2356253526)84:0.1956230581)83:0.2225952509,CYP6YC1:0.8870939760)78:0.0761488471)98:0.5602167430,(CYP305E1:0.7258860554,CYP15A1:0.3315342682)44:0.1345716542)38:0.0773094112)77:0.2702450371,(CYP307C1:0.4217143077,CYP307A2:0.6262806154)100:0.8952846222);
