# Supplementary material for: Genome-Wide Identification and Expression Pattern of Cytochrome P450 Genes in the Social Aphid Pseudoregma bambucicola
Source: Insects. 2023 Feb 20;14(2):212. doi: 10.3390/insects14020212 (PMC9966863; doi:10.3390/insects14020212)
Supplement: Supplementary file 1 [file insects-14-00212-s001.zip › Supplementary -Data S4.contree]

(AgoCYP15A4:0.1102491351,((((((((((AgoCYP18A1:0.0087348485,ApCYP18A1:0.0135483087)100:0.0562065843,PbCYP18A1:0.0585539717)100:0.6746156126,BtCYP18A1:0.2861216313)99:0.1253284569,AmCYP18A1:0.2674532994)98:0.0899549094,BmCYP18A1:0.4912971848)100:0.5081350911,((((AgoCYP306A1:0.0752907971,ApCYP306A1:0.0614191333)100:0.2065035725,PbCYP306A1:0.1491130119)100:0.8740904481,BtCYP306A1:0.8088792469)88:0.0652027835,(AmCYP306A1:0.5473364362,(BmCYP306A1:0.7439888787,DmCYP306A1:0.9888388810)99:0.1872389323)97:0.1395770369)100:0.5220490323)100:0.3490570232,((((((((((AgoCYP301B1:0.0301980386,ApCYP301B1:0.0982595130)100:0.0247045621,PbCYP301B5:0.1140480408)100:0.0144492186,PbCYP301B1:0.0206421121)100:0.3686689473,((((AmCYP301A1:0.1737460482,((ApCYP301A1:0.0908757193,PbCYP301A1:0.0549045311)100:0.1572187379,BtCYP301A1:0.1488889338)100:0.1276180560)81:0.0609788455,BmCYP301A1:0.2823768183)71:0.0350137495,DmCYP301A1:0.2847343241)100:0.5290038985,BmCYP301B1:0.6267118252)68:0.0863734169)100:0.7227447778,(((((AgoCYP302A1:0.0947527074,ApCYP302A1:0.1625719422)100:0.0804167125,PbCYP302A1:0.1379476818)100:0.4773955263,(AmCYP302A1:0.4654139986,BtCYP302A1:0.6880768493)80:0.0782531791)97:0.0658343591,DmCYP302A1:0.6689677193)100:0.3860859214,BmCYP302A1:0.7110535298)100:0.4757637493)54:0.1482285086,((AmCYP314A1:0.5916922501,PbCYP314A1:0.4603150443)100:0.2409358628,(BmCYP314A1:0.6776399095,DmCYP314A1:0.5843958232)96:0.1675422574)100:0.9962009604)88:0.1729005669,(ApCYP353B1:0.1872837097,PbCYP353Bf1:0.1372475268)100:1.2294515971)100:0.3762879292,((((AgoCYP315A1:0.0245548054,(ApCYP315A1:0.0755334995,PbCYP315A1:0.2342174011)99:0.0607040146)100:0.7594740792,BtCYP315A1:1.0299891484)100:0.2636577805,AmCYP315A1:0.7491296201)99:0.1808648497,(BmCYP315A1:1.0552227165,DmCYP315A1:0.7666554356)100:0.1990392612)100:0.8708697085)100:0.4765416762,(((((((AgoCYP380C12:0.1273745811,AgoCYP380C44:0.1397973240)100:0.1103186168,AgoCYP380C6:0.0259218320)79:0.0243610257,ApCYP380C6:0.0267547487)74:0.0481432888,(((PbCYP380Cf2:0.2450976352,PbCYP380C69:0.0390699926)96:0.0226648165,PbCYP380C70:0.1469610477)98:0.0306868259,(PbCYP380C68:0.0925538684,(PbCYP380C67:0.2092872863,PbCYP380Cf1:0.1915613349)86:0.0079429589)45:0.0000028047)98:0.1247385586)100:0.7735414109,(ApCYP4CH1:0.1973876014,PbCYP4CH1:0.2806335570)100:1.0909062048)88:0.1049882921,(((((((AgoCYP4CJ1:0.0418941398,ApCYP4CJ1:0.0484736166)100:0.1168105531,PbCYP4CJ17:0.4139179181)100:0.2132089318,((AgoCYP4CJ2:0.1835271411,PbCYP4CJf1:0.4143275957)100:0.1095511188,((PbCYP4CJ18:0.0000022088,PbCYP4CJf2:0.0000022360)100:0.1541068745,(PbCYP4CJ20:0.1429193627,PbCYP4CJ19:0.1071474358)99:0.0332932959)100:0.2374172216)100:0.3289290362)83:0.0477567506,(AgoCYP4CJ5:0.1850632734,PbCYP4CJ16:0.1467305186)100:0.2136923878)100:0.7107124318,((((((AgoCYP4G51:0.0217846553,ApCYP4G51:0.0288578521)100:0.0593787671,(PbCYP4G332:0.0390915233,PbCYP4G333:0.1223768703)100:0.0472175739)100:0.2956020124,DmCYP4G15:0.3522545783)92:0.0737116914,((AmCYP4G11:0.2237097527,BtCYP4G68:0.3073599087)92:0.0604962694,BmCYP4G22:0.1797001459)92:0.0712349037)100:0.1601066900,(BmCYP4G23:0.2979050801,DmCYP4G1:0.6382353650)99:0.0822839182)100:0.3950793394,BmCYP4M5:0.9424015517)88:0.0655330231)88:0.0702527943,(AmCYP4AV1:0.7377051230,PbCYP4CK1:0.6126323946)100:0.3448570462)92:0.1748997564,AmCYP4AA1:1.2049081034)67:0.0568849115)100:0.5429227387,((((((((((((AgoCYP6CY13:0.0752838182,ApCYP6CY13:0.1447658154)100:0.3417712592,((AgoCYP6CY14:0.3684774870,(PbCYP6CY98:0.3367902366,PbCYP6CY102:0.3442910265)100:0.1253535891)97:0.0629185012,AgoCYP6CY22:0.4525281787)100:0.1104541106)100:0.1957016915,(((ApCYP6CY1:0.1994437262,ApCYP6CY3:0.1400918683)100:0.2377970815,(PbCYP6CY97:0.1087003347,PbCYP6CYf1:0.4707974054)100:0.3528227525)94:0.0959583467,((PbCYP6CY99:0.0257185626,PbCYP6CY100:0.2397558941)99:0.0391829293,PbCYP6CY101:0.0633009958)100:0.4191359395)93:0.0855297266)100:0.1830081135,(AgoCYP6CY18:0.1546716321,(PbCYP6CZ6:0.0884306658,PbCYP6CZ5:0.1088702680)100:0.1798292067)100:0.3435452003)100:0.3160207033,BmCYP6B1:1.2649912424)50:0.0824696241,((ApCYP6DA1:0.3520604245,PbCYP6DA1:0.3300526667)100:0.3922036107,BtCYP6CM1:1.3263010913)78:0.1640227461)74:0.1066838437,(ApCYP6DD1:0.0818555384,PbCYP6DD1:0.1383985041)100:0.6812930361)70:0.1042753704,(DmCYP6A2:0.8316517287,(DmCYP6D2:1.1616260247,DmCYP6G1:1.0232650094)77:0.1412595660)67:0.1229057938)57:0.0417825850,PbCYP6DB1:1.1351187670)60:0.1156648065,(AmCYP6AS4:0.7303296313,BmCYP6AB5:0.9588943544)62:0.1397818012)55:0.3722579826,BtCYP6D1:2.1783437946)96:0.2666022465,PbCYP6YC1:2.4369461884)99:0.4069150672)97:0.3383345511)100:0.7750440795,((((AgoCYP307A2:0.0720271578,ApCYP307A1:0.1039177742)81:0.0801918286,PbCYP307A2:0.5127226037)100:0.6105084418,((BmCYP307A1:0.5873596211,DmCYP307A1:0.4639944471)100:0.2946645948,BtCYP307A1:0.5261188598)88:0.1120932697)89:0.1972530629,(AmCYP307A1:0.5714268480,(ApCYP307C1:0.0816701376,PbCYP307C1:0.1425095137)100:0.5940569400)100:0.3895002660)100:0.9731757905)98:0.2714027487)100:0.3776935709,BmCYP15C1:0.9614784386)94:0.1658905376,(((((AgoCYP305E1:0.0735544073,(ApCYP305A1:0.0000022360,ApCYP305E1:0.0000022360)100:0.0778752528)100:0.1217139301,PbCYP305E1:0.2387054967)100:0.4387048147,BtCYP305A1:0.7403557243)98:0.1992736603,DmCYP305A1:0.7052108581)95:0.0858362624,AmCYP305A1:1.0912151476)100:0.3119585251)97:0.1336930947,AmCYP15A1:0.7849481633)100:0.6059340432,(ApCYP15A1:0.0691125664,PbCYP15A1:0.1530078882)100:0.0274345576);
