# Supplementary material for: Genome-Wide Identification and Expression Pattern of Cytochrome P450 Genes in the Social Aphid Pseudoregma bambucicola
Source: Insects. 2023 Feb 20;14(2):212. doi: 10.3390/insects14020212 (PMC9966863; doi:10.3390/insects14020212)
Supplement: Supplementary file 1 [file insects-14-00212-s001.zip › Supplementary -Table S2.xlsx]

## Sheet: Sheet1
Table S2. Details of the 43 P450 genes identified in Pseudoregma bambucicola
	Gene name	OFR (aa)	Mw (kDa)	PI
CYP2	CYP18A1	543	60.98	6.48
	CYP15A1	484	58.42	9.15
	CYP305E1	496	56.71	8.71
	CYP307C1	512	59.47	8.56
	CYP306A1	496	56.19	7.66
	CYP307A2	481	55.03	6.65
CYP4	CYP380C67	196	22.82	8.79
	CYP380C68	462	52.85	6.74
	CYP380C69	840	96.95	9.37
	CYP380C70	370	42.66	9.14
	CYP380C-f1	147	16.73	10.14
	CYP380C-f2	166	18.58	6.3
	CYP4CH1	523	60.53	8.85
	CYP4G332	475	54.31	7.17
	CYP4G333	567	65.49	6.9
	CYP4CJ16	566	64.77	9.25
	CYP4CJ17	269	31.18	9.06
	CYP4CJ18	750	84.96	9.52
	CYP4CJ19	508	58.03	8.27
	CYP4CJ20	397	45.79	8.11
	CYP4CJ-f1	301	34.91	5.39
	CYP4CJ-f2	174	20.03	5.77
	CYP4CK1	504	57.75	7.7
CYP3	CYP6DB1	567	65.53	9.12
	CYP6DD1	466	52.63	6.29
	CYP6CY-f1	130	15.03	6.83
	CYP6CY97	537	60.57	8.95
	CYP6CY98	566	63.93	9.12
	CYP6CY99	525	60.17	7.99
	CYP6CY100	494	55.78	7.62
	CYP6CY101	525	60.05	8.34
	CYP6CY102	517	58.67	8.26
	CYP6CZ5	513	59.22	6.75
	CYP6CZ6	525	60.13	6.45
	CYP6DA1	514	58.56	8.24
	CYP6YC1	698	77.27	9.11
Mito clade	CYP315A1	484	55.52	8.32
	CYP353B-f1	352	40.15	9.5
	CYP314A1	640	73.06	9.47
	CYP302A1	496	57.12	9.35
	CYP301A1	465	53.7	8.86
	CYP301B1	513	59.28	8.96
	CYP301B5	498	57.61	9.25
